# Supplementary material for: Plasma membrane damage limits replicative lifespan in yeast and induces premature senescence in human fibroblasts
Source: Nat Aging. 2024 Feb 22;4(3):319–35. doi: 10.1038/s43587-024-00575-6 (PMC10950784; doi:10.1038/s43587-024-00575-6)
Supplement: Supplementary file 3 — SASP factors identified in the significant genes expressed in PMD-Sen, Ca2+-Sen and DDR-Sen. [file 43587_2024_575_MOESM3_ESM.xlsx]

## Sheet: Legend
Supplementary Table 4. SASP factors identified in the significant genes expressed in PMD-Sen, Ca2+-Sen, and DDR-Sen.
Statistical tests were two-sided, and Tukey-Kramer test were used for multiple comparisons of different senescence inducers groups.

## Sheet: PMD-Sen D0
Genes	Log2 fold change	p value
AAMDC	-0.928296	0.00239558
ABCC1	-1.10109	2.29e-07
ACAP2	0.461428	2.87e-05
ACBD3	0.876471	7.54e-18
ACO1	-0.858808	6.7e-15
ACO2	0.305453	0.00932048
ACOT7	-0.532237	9.91e-06
ACSL4	-0.489866	1.67e-05
ACTA2	-1.65703	7.66e-09
ACTB	-1.79849	7.88e-54
ACTG1	-1.73351	1.31e-48
ACTG2	-1.64516	6.74e-44
ACTN1	-0.868691	7.74e-19
ACTR1A	-0.287763	0.0115758
ACTR2	-0.467889	3.47e-07
ACTR3	-0.770402	1.66e-13
ADAM10	-0.62116	2.75e-10
ADAM9	-0.503856	4.69e-08
ADD1	-1.06934	3.76e-28
AGRN	-0.489044	8.29e-05
AHNAK	-1.4704	5.05e-37
AHSA1	0.51485	1.94e-06
AIMP1	0.302578	0.0189138
AIP	-0.333521	0.0284182
AK2	0.329631	0.00300412
AKAP12	-0.33195	0.013919
AKR1A1	0.859453	2.94e-11
AKR1B1	0.624472	5.77e-06
AKR1C1	2.26907	2.53e-50
ALCAM	-0.388219	1.52e-05
ALDH1B1	-0.943251	2.58e-09
ALDH1L2	2.31133	2.26e-64
ALYREF	-0.47993	0.000773353
ANG	1.74175	0.000889675
ANPEP	-1.21284	2.37e-27
ANXA1	0.518725	1.37e-08
ANXA11	-1.28602	2.03e-38
ANXA2	-0.712093	4.38e-14
ANXA6	-1.20396	1.74e-29
AP2A1	-0.281838	0.00356178
APEH	-0.256264	0.0214521
ARCN1	0.382384	5.5e-05
AREG	1.02233	0.013396
ARHGDIA	-1.13676	5.72e-20
ARHGEF12	-0.249915	0.00897497
ARHGEF18	0.452037	0.00024035
ARPC1A	-0.342779	0.0207814
ARPC2	-0.358882	0.00067077
ARPC3	0.253667	0.0212836
ARPC4	-0.818134	1.99e-10
ARPC5	-0.453947	1.04e-05
ASPH	0.29977	0.000419837
ATF7IP	-0.273142	0.0481348
ATIC	-0.261849	0.0261806
ATP2A3	1.95842	7.79e-12
ATP2B4	-1.36731	1.16e-53
ATP6AP1	0.242303	0.0222682
ATP6AP2	0.304067	0.00216366
ATP6V1B2	0.714814	8.05e-11
ATRN	0.33987	0.00117615
B2M	-0.282862	0.00462956
BAG3	0.470191	2.32e-06
BASP1	-0.685958	2.27e-12
BAX	-0.430752	4.97e-05
BCAT1	1.18292	1.08e-39
BID	-0.73002	5.72e-08
BLZF1	1.51808	1.26e-36
BMS1	0.482546	2.13e-05
BST1	-0.909517	0.000745782
C1S	-0.743104	4.49e-11
C7	-1.5064	0.0118218
CAB39	-0.582871	2.43e-07
CALD1	-0.79988	2.48e-12
CALM1	-0.221075	0.0229149
CALR	0.178752	0.0441954
CALU	0.512433	1.66e-09
CAMK2D	-0.246035	0.027373
CAMK2G	-0.376706	0.00798906
CAND2	-1.75313	2.19e-12
CANX	0.653522	0.000104258
CAP1	-0.581153	3.25e-08
CAPG	-0.275688	0.030292
CAPN2	-0.540855	5.54e-09
CAPZA1	-0.389139	0.000302287
CAPZA2	-0.529707	3.87e-07
CAPZB	-0.395077	0.000311504
CBR3	-1.03142	0.0190374
CBX3	-0.216012	0.0543534
CCL2	-3.76382	6.8e-47
CCL20	3.81259	0.00131794
CCT2	-0.296656	0.00249101
CCT3	-0.237834	0.0141139
CCT5	-0.433743	6.43e-06
CCT8	-0.368945	0.00021634
CD109	-0.492166	2.59e-06
CD151	-0.188937	0.0397172
CD248	-1.20699	8.02e-27
CD44	-0.862186	1.51e-16
CD59	-1.14865	8.38e-28
CD81	-0.303023	0.000683055
CD99	-0.487043	1.14e-06
CDA	0.990503	0.0465455
CDC34	0.358992	0.00192131
CDC37	0.407814	1.3e-05
CDC42	-0.477953	1.45e-06
CDH13	0.428127	0.0127504
CDH2	1.22773	5.48e-23
CDH6	-1.23055	0.0017826
CDK1	-2.44935	9.29e-27
CDK20	1.70507	8.01e-13
CDS2	-0.461469	0.000265884
CDV3	-0.213729	0.0248491
CFH	-0.516101	0.00209172
CFL1	-0.702994	9.57e-11
CHMP1A	-0.470602	1.66e-05
CKAP4	0.439924	5.47e-06
CKB	-0.939415	8.28e-09
CLEC3B	-1.83971	7.89e-05
CMPK1	0.798644	4.76e-15
CMTM6	-0.530352	1.85e-05
CNN2	-1.94014	2.51e-55
CNN3	-0.418888	1.55e-05
CNPY2	0.735278	0.00694623
COG1	1.25258	2.84e-24
COL11A1	1.12041	2.8e-07
COL12A1	-0.651729	3.02e-08
COL14A1	-1.15186	0.00156788
COL15A1	1.11534	9.87e-09
COL18A1	-0.483531	1.89e-05
COL1A2	0.580817	1.39e-06
COL3A1	-2.96455	1.29e-19
COL4A1	-0.269102	0.0374665
COL5A1	0.254983	0.0440922
COL5A2	-1.01982	1.57e-28
COL6A1	-0.688614	4.46e-08
COL6A2	-0.262004	0.0386602
COL6A3	-0.253632	0.0343213
COL7A1	0.848186	1.09e-12
COLGALT1	-0.389348	0.000343131
COMP	4.97947	2.19e-05
COPA	0.87834	1.67e-22
COPB1	0.753935	6.45e-15
COPB2	0.482575	2.69e-07
COPE	0.454318	2.94e-05
COPG1	0.648106	1.26e-11
CORO1B	-0.483835	5.17e-06
CORO1C	-0.803709	7.64e-19
COTL1	-0.292182	0.00787396
CRIP2	-0.397713	0.00562815
CRMP1	-0.436059	0.0448353
CROCC	-0.645511	0.00119213
CSE1L	-0.927438	1.94e-16
CSF1	-2.08829	2.37e-55
CSPG4	-1.03217	2.69e-18
CSRP1	-0.476187	2.38e-05
CSRP2	0.382397	0.0086589
CST3	0.192526	0.0484743
CSTF2T	-1.07713	5.56e-09
CTHRC1	-0.222702	0.0391816
CTPS1	0.78967	5.67e-09
CTSB	-0.316518	0.00203554
CTSC	-1.85598	4.23e-69
CTSD	0.627888	5.31e-09
CTSL	0.587448	3.33e-08
CTTNBP2NL	-0.821409	4.07e-12
CXCL12	-2.32822	9.8e-20
CXCL2	5.41374	5.91e-06
CXCL3	4.5338	1.87e-12
CXCL8	4.51468	0.000158025
CYCS	0.938103	5.62e-21
CYFIP2	-0.654516	0.00425688
DAG1	-0.308274	0.00453698
DARS2	-0.87743	1.11e-07
DBN1	-0.880183	3.56e-20
DBNL	-0.477109	1.06e-05
DCN	-1.00462	1.67e-20
DCTN2	-0.389772	0.000574807
DDAH1	-0.857175	1.07e-17
DDB1	0.527496	3.46e-08
DDX1	0.478881	1.4e-06
DENND4A	0.42931	0.000989743
DHFR	-1.92754	2.87e-27
DMGDH	2.21387	0.00511693
DNAJB11	1.0352	9.96e-20
DNAJC8	-0.513561	8.95e-05
DNASE2	0.673216	1.56e-05
DOCK9	0.390325	0.0218972
DPP4	-0.516414	1.17e-05
DPYSL3	-1.1362	1.86e-14
DSP	1.04467	6.37e-08
DST	0.346776	8.01e-05
DUT	-0.297282	0.0342345
DYNC1I2	-0.439092	7.03e-05
DYNLL1	-0.706353	7.4e-09
DYNLRB1	-0.518144	0.0142696
ECM1	-0.216098	0.0483217
EEF1A1	0.192264	0.0196063
EEF1A1P5	0.251509	0.0091532
EEF2	0.431509	1.39e-06
EFEMP1	-0.831076	8.81e-18
EFEMP2	-0.53733	2.19e-08
EFNB1	-0.935963	3.27e-12
EGF	-2.39822	0.0323387
EGFR	-0.207987	0.0434212
EHBP1	0.362974	0.00108963
EHD1	-0.575406	4.83e-10
EHD2	-0.864158	8.08e-18
EHHADH	-1.47997	0.000115035
EIF2S3	0.332024	0.000622457
EIF3F	0.230434	0.024869
EIF4A2	-0.703293	2.84e-10
EIF4EBP1	2.2502	2.05e-62
EIF4G2	-0.419053	4.23e-06
EIF4G3	-0.453859	2.98e-06
EIF5A2	-0.581703	0.000305338
EIF6	0.357816	0.00159596
ELAVL1	-0.285663	0.0101042
EMILIN1	-0.260506	0.0197019
ENO1	-0.197291	0.0425032
EPB41L2	-1.66657	3.98e-49
EPM2AIP1	-0.286491	0.0318003
ERCC6L	-2.48839	9.56e-12
EREG	1.33044	8.61e-15
ERP29	0.765694	2.58e-12
ERP44	0.425217	0.000238667
ESD	-0.450701	9.22e-05
ESYT1	-0.459765	6.69e-06
ETF1	0.393689	6.34e-05
EXT2	-0.269446	0.0146161
EZR	-0.307892	0.00303003
F3	-1.50217	4.16e-34
FABP5	0.453311	0.0332725
FAH	-0.310203	0.0237847
FAM3C	0.434965	3.55e-05
FAS	-0.715592	1.15e-07
FASN	0.461844	0.000864728
FBL	-4.26989	0.00509068
FBLN1	-0.593704	3.11e-06
FBLN2	-0.998662	8.68e-06
FBN2	-0.316591	0.00119363
FDPS	0.499657	0.00312649
FERMT2	-0.53572	1.11e-07
FGF7	-2.35238	7.1e-60
FGFR1	-0.790872	1.27e-17
FGFR3	-1.55815	0.0538786
FGFR4	-0.787359	0.0541326
FHL2	-0.211105	0.0326775
FHOD1	-1.2999	2.01e-18
FKBP10	0.812556	7.26e-16
FKBP14	1.44686	3.55e-36
FKBP4	0.377519	0.000937124
FLNA	-0.845199	2.97e-17
FLNB	1.10358	1.44e-17
FRYL	-0.280858	0.0367853
FSCN1	-1.4428	9e-33
FSTL1	-0.512895	2.45e-07
FUBP1	-0.563527	1.55e-07
FUS	-0.941324	2.35e-18
FYN	1.56024	3.84e-28
G6PD	-0.404191	2.69e-05
GALNT2	-0.652313	3.55e-10
GALNT5	-0.909342	3.31e-16
GAPDH	-0.293031	0.00266148
GAS6	-1.17141	3.43e-20
GBE1	0.915188	1.18e-18
GDF15	4.09627	2.98e-06
GDI2	0.50477	1.46e-07
GGH	-0.542016	0.000907936
GLO1	-0.461549	4.38e-05
GLRX	0.888575	1.29e-16
GLRX3	0.263204	0.0282321
GLUD1	-0.234004	0.0370766
GLYR1	-0.340183	0.00178517
GM2A	-0.870574	3.94e-09
GMPPB	1.17971	1.98e-19
GNA13	0.521344	1.89e-06
GNAI2	-0.474108	2.23e-06
GNB2	-0.28855	0.00452571
GNG12	-0.233768	0.0133306
GNL2	0.500073	9.02e-06
GNS	0.215716	0.0271374
GOLGA1	0.997494	2.52e-11
GOLGB1	1.1713	1.24e-29
GOLM1	0.522863	1.93e-05
GOT1	1.71224	1.6e-45
GPC1	-0.902761	4.85e-24
GPX1	-0.852115	3.89e-17
GREM2	-2.96945	2.01e-15
GSN	-1.54029	2.44e-50
GSPT1	-0.266692	0.00596829
GSTO1	0.364125	0.00418138
GSTP1	0.343692	0.000442205
HBD	-3.32037	0.000408842
HDGF	-0.463205	3.12e-06
HEXA	0.582101	0.000146826
HGF	-2.01957	3.62e-58
HK2	0.746007	1.49e-10
HKDC1	3.53663	3.73e-26
HLA-C	1.0415	0.00260126
HMGA1	-0.813478	2.45e-15
HMGA2	-1.15608	3.12e-30
HMGB1	-1.28659	1.17e-29
HMGB3	-1.03493	5.88e-09
HMGN2	-0.673749	6.36e-12
HNRNPA1	-0.652493	2.63e-09
HNRNPA2B1	-0.845593	4.45e-20
HNRNPA3	-0.608427	5.27e-10
HNRNPD	-0.543281	1.89e-06
HNRNPDL	-0.354894	0.00155094
HNRNPH1	-0.582367	0.00115168
HNRNPH3	-0.61635	5.79e-08
HNRNPK	-0.47241	3e-07
HNRNPM	-0.928611	4.89e-19
HNRNPU	-0.423818	8.51e-06
HSP90AA1	-0.472321	1.04e-07
HSP90AB1	-0.238917	0.00907285
HSP90B1	0.849615	7.14e-20
HSPA13	2.48264	7.31e-141
HSPA2	-2.89549	6.82e-45
HSPA4	-0.182214	0.0493007
HSPA4L	-0.901708	5.15e-05
HSPA5	2.85463	2.41e-143
HSPA6	3.09773	3.11e-05
HSPA9	1.65576	1.62e-77
HSPB1	-1.18458	4.11e-40
HSPD1	0.270191	0.00308572
HSPG2	-0.662929	2.27e-07
HSPH1	0.666963	9.36e-11
HUWE1	0.506166	7.37e-07
IARS2	-0.41111	4.93e-05
ICAM1	-0.429922	0.0059855
ICAM5	0.39725	0.0171015
IDH1	1.27724	3.83e-37
IFI35	-0.822682	0.00255019
IGF2R	0.860927	1.64e-15
IGFBP2	-0.83343	0.000242495
IGFBP4	-1.14511	1.6e-25
IGFBP5	-2.33209	1.09e-12
IGFBP6	-0.212146	0.0477148
IGFBP7	-0.231348	0.047492
IL1A	5.14266	2.45e-05
IL6	2.78564	9.83e-24
IL6ST	0.325672	0.000338036
ILF3	-0.452763	6.47e-06
ILK	-0.789127	0.0021009
IMPDH2	-0.256009	0.0336871
IPO9	-0.734561	5.08e-10
IRS2	0.801943	6.42e-09
ITGA3	-0.522005	1.65e-06
ITGA5	-0.602204	5.91e-09
ITGAV	0.183402	0.0471901
ITGB1	-0.181939	0.0467603
ITIH3	-2.64908	0.0126635
ITPR1	1.43977	5.8e-11
JUP	-1.95268	3.02e-30
KANK2	-1.9279	3.17e-79
KHSRP	-0.301802	0.00265508
KIAA0930	-0.807825	6.59e-11
KIF1A	6.85145	5.91e-05
KIF1B	-0.342801	0.00150857
KIF5A	-1.92209	0.0137757
KITLG	1.20959	1.95e-31
KLC1	-0.26591	0.0204016
KLF4	1.98541	5.8e-29
KPNB1	-0.31288	0.00286477
KRT10	1.22129	1.1e-20
KRT17	-2.89768	0.0452729
LACTB	-0.515438	9.99e-05
LAMA1	0.421315	0.0091549
LAMA4	-0.469063	3.7e-06
LAMA5	-1.21414	0.000411498
LAMB1	-0.584894	1.14e-10
LAMB2	0.349672	0.00142753
LAMC1	-0.753383	6.39e-17
LAMC2	0.89492	0.0255036
LASP1	-0.61143	8.91e-12
LCA5L	2.29844	4.26e-06
LDLR	1.10992	0.00471068
LGALS1	-0.5524	1.51e-08
LGALS3	-0.56336	1.17e-06
LIMA1	-0.238778	0.0217503
LMAN1	1.10014	6.08e-35
LMNA	-1.32974	3.81e-47
LMNB1	-3.78783	4.25e-73
LMNB2	-1.38628	2.32e-41
LOX	1.98609	2.07e-114
LRP8	0.920585	1.32e-08
LRPPRC	0.250872	0.0124562
LRRC47	0.454905	0.000188038
LRRC59	0.529278	8.17e-08
LUM	-0.938393	3.41e-14
MACF1	-0.262544	0.00767965
MAMDC2	0.709853	3.61e-06
MAN1A1	-0.36391	0.00511286
MANF	1.44858	9.43e-41
MAP1B	0.788766	1.93e-18
MAP2K1	0.246029	0.0317208
MAP3K9	1.56863	0.0268274
MAP4K4	-0.723026	1.96e-15
MAPK14	-0.476783	5.21e-05
MAPRE1	-0.480342	1.01e-05
MARCKSL1	-1.7454	2.42e-38
MASP1	-1.75329	3.02e-06
MATR3	-0.228277	0.0264423
MINK1	-0.825146	2.85e-14
MLLT1	-0.436154	4.1e-05
MMP1	1.16776	0.00147304
MMP19	-0.642247	0.000222358
MOB1A	-0.269792	0.012348
MOB1B	-0.59118	1.47e-06
MORC3	0.269251	0.0531517
MOXD1	-0.573219	0.000100955
MRTO4	-0.389154	0.00323926
MSH2	-0.608661	7.68e-05
MSN	-0.4642	3.83e-05
MT1E	1.11685	1.73e-10
MT1G	3.24118	0.0491663
MT1X	2.86271	2.87e-11
MT2A	1.19329	0.000117225
MTHFD2	2.34891	1.81e-73
MTPN	-0.234384	0.0132106
MVD	0.929615	4.64e-08
MVP	-1.29247	5.16e-38
MXRA5	-2.9792	3.71e-47
MXRA8	-1.56413	5.42e-62
MYDGF	0.471036	1.15e-06
MYH10	-1.39561	8.09e-29
MYH9	-1.29921	1.37e-29
MYL12A	-0.386185	0.00051956
MYL12B	-0.444962	8.03e-06
MYL6	-0.696983	1.88e-08
MYL9	-0.643735	1.6e-12
MYO1B	-0.633813	3.02e-10
NAA25	-0.380081	0.00479401
NACA	0.265443	0.004122
NAGLU	0.380754	0.00344179
NAMPT	2.20827	1.25e-67
NANS	0.858921	2.35e-12
NAP1L1	-0.334678	0.00042835
NASP	-1.15608	4.58e-15
NCF2	2.51714	2.98e-19
NEDD1	-0.658133	0.00013324
NEDD8	3.52728	0.0536443
NEK1	0.62722	7.54e-05
NEO1	-0.957601	5.59e-20
NES	-1.21969	9.17e-27
NGF	2.58598	2.37e-30
NID1	-1.23511	3.83e-25
NID2	-0.536744	4.04e-06
NNMT	1.23719	3e-25
NOMO3	-1.37983	9.11e-05
NONO	-0.50105	1.91e-07
NOP14	0.24804	0.050068
NPEPPS	-0.291425	0.00675299
NPM1	0.316815	0.000247249
NR3C1	0.212612	0.045825
NRG1	0.936973	1.68e-12
NRP1	0.482616	0.000616459
NT5E	-0.445407	0.000391351
NUCB2	1.26445	1.91e-36
NUP155	-0.528854	0.000385646
NUP85	-0.872956	2.16e-06
NUP93	-0.519541	0.000319583
NUTF2	-0.335889	0.00232437
OAF	0.481846	2.34e-05
OPTN	-0.507169	3.85e-06
OS9	0.318936	0.00236737
OSTF1	-0.341174	0.0464862
P4HA1	0.87611	1.38e-13
P4HA2	1.25268	5.46e-27
P4HB	0.732768	2.58e-16
PA2G4	-0.37914	0.000786856
PAFAH1B1	-0.30999	0.00340815
PAFAH1B2	0.382657	0.000331282
PAFAH1B3	-1.24848	7.15e-07
PAFAH2	0.346256	0.0466346
PAICS	-0.215483	0.0341378
PALLD	-1.39377	3.7e-45
PANK3	0.628742	1.05e-08
PARVA	-0.501259	8.68e-07
PC	-0.498021	0.00664039
PCDH1	4.70137	7.94e-12
PCMT1	0.485344	3.88e-05
PCNA	-1.16061	5.61e-20
PCOLCE	-0.570165	3.63e-06
PDAP1	-0.268682	0.0111053
PDCD5	-0.322577	0.0213121
PDCD6IP	-0.300323	0.00304693
PDIA3	0.592223	8.08e-10
PDIA4	0.66077	4.5e-11
PDLIM1	-1.29971	1.36e-31
PDLIM4	-0.630609	2.7e-07
PDLIM5	-0.978036	1.06e-16
PDLIM7	-1.07283	2.16e-24
PDXK	0.602662	7.68e-09
PDZK1	-1.44963	0.00220738
PEA15	0.289077	0.00165892
PEBP1	-0.483608	9.2e-07
PFDN2	1.08623	3.53e-19
PFKP	-0.404628	9.5e-05
PFN1	-0.459504	2.84e-06
PFN2	-0.360758	0.000193402
PGAM1	-0.303493	0.00746163
PGD	0.440268	9.98e-06
PGK1	0.267084	0.00984812
PGM1	1.74047	1.05e-45
PGM3	1.38379	9.39e-40
PHB	-0.23692	0.043086
PHGDH	2.10362	5.62e-13
PHPT1	0.266841	0.0334341
PIGF	-0.612396	0.00777346
PIN1	-0.59618	2.3e-06
PKM	-0.561448	4.21e-10
PLAT	-1.08407	3.51e-26
PLAU	-0.744459	4.84e-11
PLEC	-0.621651	1.59e-08
PLIN3	-0.566806	1.22e-06
PLOD1	0.194735	0.0427911
PLOD2	0.381002	0.000199861
PLS3	-0.793902	1.05e-12
PLTP	0.338104	0.0158302
PLXNB2	-1.07048	1.56e-29
PNP	1.21646	5.13e-12
PON2	-0.625997	1.49e-06
PPAT	0.509899	0.00165668
PPIA	-0.430767	1.56e-05
PPP1CA	-0.341711	0.00138056
PPP1CB	0.463593	2.7e-06
PPP1CC	-0.8557	2.7e-14
PPP1R14B	-0.857989	1.81e-13
PPP2R1A	-0.924493	2.7e-20
PPT1	-0.770317	3.96e-08
PRDX1	-0.436775	8.66e-05
PRDX4	0.528082	9.75e-07
PRDX5	1.03643	8.29e-25
PRELP	-1.9899	0.00490243
PRKAG2	0.542109	0.000187671
PRKAR1A	-0.32919	0.000502142
PRNP	1.40447	1.63e-54
PROCR	-0.469937	0.0470432
PRPS2	-0.914395	1.29e-06
PRSS23	-1.31842	2.61e-30
PSAP	0.640283	2.65e-12
PSMA5	0.386401	0.000898854
PSMA7	-0.241197	0.0167167
PSMB7	0.336934	0.00167245
PSMD8	0.419427	8.94e-05
PSME1	-0.941775	7.45e-08
PSME2	-0.641463	1.19e-05
PTGES	-1.77137	0.000329267
PTGES2	0.378751	0.00277786
PTGES3	-0.443043	4.38e-06
PTGIS	-4.19769	0.0441104
PTGS1	-0.223689	0.0277256
PTGS2	4.26589	1.35e-08
PTMS	-0.900578	7.73e-21
PTPRK	-3.95945	4.03e-34
PTX3	0.893908	0.0498293
PUM2	0.215573	0.044739
PVR	0.83324	5.99e-14
PYGB	0.452121	4.43e-06
QSOX1	0.346296	0.00250902
RAB15	-0.940807	2.76e-05
RAB1A	0.370245	0.000136693
RAB1B	-0.52699	6.98e-06
RAB2A	0.666096	9.57e-11
RAB2B	0.637563	9.92e-05
RAB32	0.461755	4.44e-05
RAB33B	1.05791	1.09e-06
RAB5A	0.83938	6.53e-13
RAB5C	-0.261866	0.0376383
RAB6A	0.801945	1.2e-15
RAC1	-0.446152	8.27e-06
RACGAP1	-1.8713	2.13e-33
RAD23B	-0.329704	0.00166921
RAD50	0.987809	0.000522896
RALA	1.64019	2.16e-49
RALBP1	-0.49336	1.28e-05
RAN	-0.22161	0.0295546
RANBP1	-0.230059	0.0483502
RBM3	-0.487078	7.26e-05
RBM7	0.514819	0.00044483
RBMS2	-0.819804	1.79e-11
RBMX	-1.33793	1.25e-20
RCN1	0.928031	3.54e-23
RCN3	1.2571	1.32e-21
RDX	-0.389518	0.000420287
REXO2	0.79458	1.64e-13
RHOA	-0.225897	0.0214251
RHOC	-0.623445	1.68e-09
RPE	-0.282968	0.0264253
RPL10	0.309382	0.000435464
RPL10A	0.230217	0.0100317
RPL11	-0.197265	0.0457236
RPL18A	0.255754	0.0053117
RPL21	0.208143	0.0301952
RPL36	-0.245295	0.0270846
RPLP2	0.216876	0.0270108
RPS11	0.249529	0.00697586
RPS12	0.18712	0.039842
RPS16	0.229312	0.018947
RPS26	-0.248544	0.0367211
RPS5	0.202625	0.0300024
RPSA	-0.202	0.0300359
RRBP1	0.397191	0.0001424
RRM2	-2.42059	1.25e-12
RRM2B	0.440659	0.000109658
RRP7A	-0.407763	0.00238357
RTCB	0.533938	1.32e-06
RUVBL1	-0.402178	0.00141895
RUVBL2	-0.234354	0.0446117
S100A10	-1.10858	4.95e-23
S100A13	-0.360122	0.038818
S100A16	-0.458195	7.84e-05
S100A4	-1.49489	7.29e-13
S100A6	-0.404778	8.68e-05
SCRN1	-0.312854	0.00137612
SDAD1	0.463535	0.000171097
SDC2	-0.675016	6.47e-07
SDC4	-1.06969	6.53e-19
SEC13	0.791393	3.01e-14
SEC22B	1.14344	3.46e-35
SEC23A	0.399829	0.000243686
SEPTIN11	-0.367654	0.000135732
SEPTIN7	-0.68896	7.13e-12
SEPTIN9	-1.34697	5e-44
SERBP1	-0.579975	4.7e-10
SERPINB2	1.69472	2.76e-10
SERPINE2	1.64474	0.000113015
SERPINH1	0.593582	1.89e-10
SET	-0.185375	0.0436019
SETD3	0.444919	0.000480386
SF3B3	-0.430585	6.25e-05
SFPQ	-0.749605	4.91e-13
SH3BGRL	-0.488663	5.89e-05
SH3BGRL3	-0.441436	6.04e-06
SH3BP4	-0.772167	3.98e-16
SHCBP1	-1.45701	0.000633445
SIL1	0.498916	0.000115479
SLC1A5	1.32508	4.19e-34
SLC25A5	-0.262409	0.014284
SLC2A1	-0.677256	7.06e-11
SLC33A1	1.81164	2.49e-34
SLC39A14	2.42947	3.72e-118
SLC3A2	2.26189	1.95e-125
SLC9A3R2	-0.687452	1.04e-07
SLK	-0.335251	0.00360756
SMARCA4	-0.855154	6.33e-15
SMPD1	-0.4121	9.88e-05
SMS	-0.685334	2.58e-11
SMTN	-0.846203	1.77e-10
SND1	0.452936	4.13e-06
SNRPD3	-0.556696	0.000773902
SNRPG	-0.424916	0.0240658
SNX18	-0.871271	2.08e-14
SNX9	0.237141	0.03319
SOD1	-0.451602	9.21e-05
SOD2	-1.44394	1.01e-35
SOD3	-0.589126	0.00642153
SORD	-0.982218	4.42e-07
SPIN1	-0.424436	7.29e-05
SPTAN1	-0.89496	3.78e-16
SPTBN1	-0.368041	0.000262423
SQSTM1	-1.63726	3.24e-27
SRI	-0.735427	5.98e-07
SRP72	0.608608	5.32e-10
SRRT	-0.45599	4.69e-05
SSB	-0.272443	0.0125713
STAT1	-0.507824	1.27e-07
STC2	2.01866	1.84e-114
STIM2	-0.58043	0.000256065
STIP1	-0.232602	0.0168366
STMN1	-1.40683	2.41e-42
STOM	-0.876656	6.06e-19
STXBP3	-0.40851	0.00242554
SUB1	-0.419091	0.000860878
SUMO2	-0.608794	1.18e-06
SUMO3	-0.551927	2.47e-07
SYNCRIP	-0.403706	5.12e-05
SYNPO	-2.48683	6.14e-80
TAGLN	-0.784676	3.8e-13
TAGLN2	-1.36112	1.07e-06
TALDO1	0.20661	0.0448161
TANC1	-0.36687	0.00712962
TBC1D7	0.689235	0.00136974
TBCB	-0.410516	0.000720137
TBXAS1	-0.93162	1.46e-06
TCAF1	-1.26059	0.00116394
TFG	0.718009	3.17e-13
TFRC	0.46127	3.96e-06
TGFB1	-0.805097	2.6e-11
TGFBI	0.666832	6.95e-10
THBS1	-1.52284	3.87e-05
THBS2	0.432187	0.0190232
THOC5	0.502755	0.000323015
THUMPD1	0.618704	3.29e-06
THY1	-1.47257	2.58e-42
TIMP2	-0.665015	6.48e-13
TKT	-0.484816	9.83e-07
TLN1	-0.402409	0.000143908
TMEM259	0.300455	0.00212897
TNFRSF10C	-0.963105	0.0161435
TNFRSF11B	-2.12213	1.34e-10
TNFRSF1A	-0.281141	0.0041155
TNFRSF1B	-1.80134	2.76e-17
TNIK	0.493724	0.00361784
TNKS1BP1	-0.352656	0.00260637
TOMM34	-0.746104	1.13e-08
TOR1AIP1	0.451399	0.000115238
TPI1	-0.342431	0.00114324
TPM1	-0.820455	0.0125481
TPM2	-0.918497	1.68e-20
TPM3	-0.558392	8.73e-07
TPM4	-0.954276	5.09e-26
TPT1	0.35208	4.07e-05
TRHDE	-0.817629	6.13e-12
TRIM4	0.502961	0.000402181
TSN	0.793829	1.97e-12
TSPAN9	-1.34373	9.68e-22
TSR1	0.465439	0.000116074
TTYH3	-0.555204	2.58e-09
TUBA1A	-2.62809	1.25e-16
TUBA1B	-1.84489	1.03e-42
TUBA1C	-1.54637	1.17e-44
TUBB2A	-1.21665	6.56e-19
TUBB2B	-0.679296	0.00923387
TUBB3	-2.45924	0.000112209
TUBB4B	-1.73145	1.49e-66
TUBB6	-1.52273	3.06e-40
TWSG1	-1.49395	1.67e-45
TXLNG	0.3517	0.0281753
TXN	0.246628	0.046809
TXNDC17	-0.34019	0.0284187
TXNDC5	0.630085	0.000685054
TXNRD1	1.0743	4.72e-17
TYMS	-2.35977	7.61e-37
UBA1	-0.459243	6.49e-06
UBA6	0.476943	2.64e-05
UBB	0.438046	2.4e-06
UBC	1.34549	1.05e-47
UBE2D3	0.254515	0.00573314
UBE2N	-0.723952	2.12e-09
UBR4	0.499414	7.81e-08
UCHL1	0.863262	8.31e-21
UCHL3	0.737763	0.0351326
UFM1	1.51425	3.48e-48
UGDH	0.859024	1.04e-16
URB1	0.245495	0.0374573
USF2	0.295933	0.0149725
USP14	0.231116	0.0420143
USP5	-0.248239	0.017584
VAMP3	-0.311313	0.00336205
VASP	-1.12385	8.74e-26
VBP1	-0.30358	0.0300408
VCAN	-0.654926	0.0257134
VCL	-2.02168	2.21e-79
VEGFA	1.90677	5.96e-54
VEGFB	0.339248	0.0132332
VEGFC	0.433992	0.00119652
VGF	1.27203	0.0143884
VILL	0.854467	0.00333884
VIM	-0.653535	8.57e-15
VPS35	0.259412	0.00905373
VPS39	0.278437	0.00890819
WDR1	-0.999321	3.13e-25
XPNPEP3	0.930515	1.19e-08
YWHAB	-0.424868	1.72e-05
YWHAH	-0.869651	2.4e-14
YWHAQ	-0.616139	2.79e-10
YWHAZ	-0.329392	0.000413564
ZNF207	-0.528905	1.9e-06
ZNF706	0.338716	0.0396524

## Sheet: PMD-Sen D1
Genes	Log2 fold change	p value
A2M	-1.6604	6.88e-07
ABCC1	-1.5734	0.000563338
ACAT2	-1.2234	0.0263291
ACBD3	-1.25722	0.000867386
ACLY	1.6701	1.31e-16
ACO1	-1.28125	1.76e-05
ACO2	1.1826	0.0202972
ACOT7	1.20465	0.0106267
ACTA2	-3.85784	1.47e-92
ACTB	-1.18745	0.00113595
ACTG2	-2.69889	7.4e-63
ACTN1	-1.28311	2.38e-06
ACTR1A	1.29283	0.000144437
ACTR3	1.14866	0.0264282
ADAM10	-1.59165	2.07e-16
ADAM9	-1.55084	1.26e-14
ADH5	-1.13089	0.041725
AEBP1	-1.51791	1.23e-05
AGAP3	1.31181	0.0001424
AHNAK	-1.33755	3.08e-05
AHSA1	1.23832	0.00176651
AKAP12	1.28228	0.0037918
AKR1B1	2.51984	2.85e-07
AKR1C1	5.87192	3.83e-88
ALCAM	-1.81624	5.87e-21
ALDH1L2	-2.34331	3.96e-15
ALDOA	1.33796	0.0384335
ALYREF	-1.25206	0.00368768
ANP32B	-1.38226	2.31e-06
ANPEP	2.28419	4.42e-34
ANXA1	1.55379	2.67e-15
ANXA5	-1.28403	6.87e-07
ANXA6	-1.21586	0.00193513
APEH	1.20373	0.00545392
APOE	-1.43183	0.0284334
ARCN1	-1.13387	0.033337
AREG	6.45981	1.19e-17
ARHGDIA	1.14674	0.0141881
ARHGEF18	-1.18254	0.0420229
ARPC1A	1.26406	0.00711568
ARPC3	1.18334	0.0141301
ARPC5	1.26141	0.000198681
ATIC	1.17825	0.0220249
ATOX1	1.28599	0.0208022
ATP2A3	2.65525	1.54e-06
ATP2B4	1.11298	0.044844
ATP6AP2	1.16984	0.00963571
ATP6V1B2	1.22203	0.0021878
ATRN	-1.16173	0.0247306
AURKAIP1	1.1481	0.0468708
B2M	-1.24212	0.00043395
B4GALT1	1.23635	0.00157992
BAG3	1.17791	0.00888327
BASP1	-1.17192	0.00408797
BCAT1	-1.25543	5.73e-05
BST1	-2.45369	1.53e-06
C1R	-3.30837	0.00366821
C1S	-2.0812	2.73e-30
C7	-4.6128	0.000438374
CALD1	-1.72262	2.71e-25
CALR	-1.82133	5.08e-29
CALU	-1.29204	2.97e-07
CAMK2B	7.30006	0.00570622
CAMK2D	-1.4882	7.62e-11
CAND2	-1.86607	1.78e-05
CAP1	1.41301	1.53e-08
CAPN2	1.36043	1.6e-08
CAPNS1	-1.22226	0.000555446
CAPZB	-1.16216	0.0131311
CBR1	1.82913	3.2e-15
CBWD3	-1.85962	0.0344546
CBX3	-1.1787	0.0198555
CC2D1B	1.38716	0.000159045
CCL2	-1.82737	1.03e-05
CCL26	7.68044	0.00518699
CCT2	1.18764	0.00519031
CCT3	1.26261	6.09e-05
CCT4	1.28512	3.2e-05
CCT5	1.20064	0.00252337
CCT6A	1.17238	0.00602716
CD248	-1.3979	2.48e-06
CD44	-1.29259	7.69e-07
CD59	1.13673	0.0164625
CD63	1.13127	0.0176767
CD99	-1.49311	1.08e-08
CDA	2.09588	0.0288151
CDC34	1.29811	0.000382058
CDC37	1.23944	7.04e-05
CDH13	1.38155	0.00303982
CDH6	1.27125	0.000538482
CDK16	-1.22371	0.00218211
CDV3	-1.39912	5.57e-08
CFH	-1.89289	6.12e-08
CLASP2	1.3444	0.00117826
CLEC3B	-4.50006	1.01e-05
CLTA	1.25466	0.000155754
CLUH	1.23278	0.00494224
CNN2	-1.36467	3.74e-09
CNN3	-1.19348	0.0013196
COL11A1	-3.18662	9.35e-07
COL12A1	-2.51434	1.61e-34
COL14A1	-6.38623	1.48e-13
COL15A1	-3.50228	5e-14
COL18A1	-1.51587	2.47e-09
COL1A1	-2.67676	5.62e-39
COL1A2	-1.49663	0.0116453
COL3A1	-3.41509	7.74e-12
COL4A1	-2.1366	2.62e-34
COL4A2	-1.91086	8.88e-24
COL5A1	-2.50047	1.31e-32
COL5A2	-2.30461	9.86e-39
COL6A1	-2.05849	4.29e-06
COL6A2	-1.72791	0.000253198
COL6A3	-1.28215	0.000821972
COL7A1	1.3998	1.25e-05
COMP	14.0792	7e-09
COPA	-1.33777	2.22e-07
COPB1	-1.24319	0.000385883
COPB2	-1.30974	1.79e-06
COPG1	-1.2883	2.01e-05
CORO1C	-1.26246	5.25e-05
COTL1	-1.30528	6.89e-07
CPOX	1.24598	0.0182101
CRIP2	1.43115	1.66e-05
CSF1	-2.30545	4.09e-23
CSPG4	-1.434	1.74e-07
CSRP2	-1.40484	0.00350947
CST1	4.61995	3.59e-08
CST3	1.38736	2.53e-08
CST4	10.6487	3.55e-05
CSTB	1.66043	5.25e-14
CTHRC1	-1.82199	5.07e-19
CTPS1	1.88835	5.16e-16
CTSA	1.26464	0.000163244
CTSB	1.89089	3.92e-28
CTSC	-2.67383	1.75e-56
CTSD	1.59288	2.32e-12
CTSL	1.94055	1.41e-29
CTTNBP2NL	-1.30359	0.000126122
CXCL12	-1.93062	6.68e-06
CYFIP2	-2.6719	1.36e-09
DAG1	1.16248	0.018033
DBNL	1.3458	2.41e-06
DCN	-3.18563	1.53e-57
DDAH1	-1.84603	1.19e-23
DHFR	-2.20192	1.25e-13
DNAJB11	-1.52948	4.42e-07
DNAJC8	-1.17822	0.0361837
DNASE2	1.26391	0.0246104
DOCK10	1.53392	1.49e-08
DOCK9	-1.30674	0.0266042
DPP4	-1.25402	0.00162642
DPP7	1.14814	0.0514536
DSP	1.699	3.6e-05
DUT	-1.56777	3.37e-06
DYNC1H1	-1.24518	0.00349195
DYNLL1	1.46119	2.18e-08
EEF1A1	-1.11121	0.0316316
EEF1A1P5	-1.13287	0.0397517
EEF1B2	-47.0194	6.1e-255
EFEMP1	-3.63213	1.98e-64
EFEMP2	-1.76606	3.89e-23
EFNB1	-1.30335	0.000748871
EGFR	-1.27449	0.000285691
EHD1	-1.15387	0.0150071
EIF3B	1.20188	0.00256212
EIF3F	-1.3411	5.13e-06
EIF3I	1.26858	5.35e-05
EIF4A2	-1.23652	0.00197176
EIF4G2	-1.24426	3.03e-05
EMILIN1	-1.16248	0.0236171
ENO1	1.14306	0.0108485
ENO2	1.62892	1.43e-06
ENPP2	-2.70928	1.31e-06
EPB41L2	-2.52717	8.29e-40
EPB41L3	1.36216	0.000153321
EREG	3.12821	5.28e-23
ERP44	-1.19881	0.0187572
ESYT1	1.25576	0.000227853
ETHE1	1.2998	0.00918429
EXT2	-1.16096	0.0279442
F10	-2.07516	0.000113777
F3	-2.26711	8.08e-41
FABP3	2.3818	0.0049292
FABP5	2.8091	1.8e-17
FAM3C	-1.58751	2.19e-11
FAS	-1.22103	0.0161671
FASN	1.17787	0.0526669
FBLN1	-2.21645	3.22e-25
FBLN2	-1.92584	1.36e-05
FBLN5	-1.24797	0.00464298
FBN1	-1.24696	0.00372346
FBN2	-4.84836	6.97e-140
FBXL18	1.21013	0.0241347
FDPS	1.51511	9.48e-07
FGF7	-1.56139	3.55e-07
FGFR1	-1.65127	3.23e-19
FGFR3	2.28144	0.0185431
FHL2	-1.46773	5.39e-11
FHOD1	1.79988	3.54e-14
FKBP14	-1.29754	0.000774353
FKBP1A	1.61497	1.52e-15
FKBP4	1.48912	6.42e-09
FKBP9	-1.21255	0.00103454
FLNA	-1.37035	1.57e-08
FLNB	1.63253	1.01e-09
FLNC	1.3349	3.71e-07
FN1	1.16433	0.0524493
FSTL1	-2.20525	2.47e-50
FUBP1	-1.25692	0.000490749
FUCA2	1.14676	0.0456631
FUS	-1.57474	8.21e-13
GALNT2	-1.42095	2.49e-09
GALNT5	-2.75595	6.67e-58
GANAB	-1.1856	0.0096683
GAS6	-2.55736	1.12e-48
GBE1	1.30452	1.96e-05
GDI1	1.26333	0.000108114
GLRX	-1.27523	0.00120235
GLRX3	1.34732	6.81e-05
GLUD1	1.21491	0.00104029
GM2A	1.30668	0.0010271
GNA12	-1.18151	0.0148029
GNA13	1.36599	5.34e-06
GNG12	-1.17736	0.00661749
GNS	1.1446	0.0241586
GOLGB1	-1.43453	2.12e-06
GPC1	-1.58194	8.18e-17
GPI	1.26231	0.000288974
GPX1	-1.2277	0.000464182
GRN	1.41142	3.4e-10
GRPEL1	1.25263	0.0104369
GSPT1	1.13863	0.0225888
GSTO1	1.94138	9.15e-17
GSTP1	1.12485	0.0379774
GTF2F2	-1.18761	0.0491943
HADHA	1.18955	0.00243822
HBD	-82.9365	3.65e-05
HGF	-2.01828	5e-26
HK1	1.47583	8.91e-12
HKDC1	1.98746	0.0437513
HMGA1	1.4978	6.73e-12
HMGA2	2.48681	2.7e-43
HMGB1	-1.34515	6.69e-07
HMGB3	-1.35801	0.00723015
HMGN2	-2.48764	1.1e-47
HNRNPA1	-1.46435	1.34e-10
HNRNPA2B1	-1.32398	1.39e-07
HNRNPA3	-1.42017	2.44e-09
HNRNPD	-1.57519	2.7e-10
HNRNPDL	-1.69164	1.2e-13
HNRNPH3	-1.525	2.52e-09
HNRNPM	-1.18967	0.00193208
HNRNPU	-1.18172	0.00361545
HRAS	2.93095	0.0474993
HSP90AB1	1.1672	0.00498173
HSP90B1	-1.50128	1.52e-10
HSPA2	-1.48694	0.000372201
HSPA4	1.16489	0.00617274
HSPA4L	-1.52219	0.00242698
HSPA5	-2.68053	3.76e-63
HSPA8	1.15974	0.00388647
HSPA9	1.39716	9.55e-09
HSPG2	-1.57485	2.37e-08
HSPH1	1.59316	4.88e-14
HTRA1	1.19302	0.00639045
IARS2	1.18191	0.00564822
ICAM1	-4.05988	5.2e-33
ICAM5	-1.28873	0.0287318
IDH1	1.39598	3.26e-07
IGF2R	1.37178	1.42e-06
IGFBP2	-2.55405	1.5e-09
IGFBP3	-5.90691	7.33e-138
IGFBP4	-1.85606	1.87e-34
IGFBP5	-3.54482	2.22e-09
IGFBP7	-1.27363	0.000472392
IL1B	11.3488	9.59e-05
IL6	-2.16058	0.0279016
IL6ST	1.64442	3.91e-19
IMPDH2	1.16072	0.0425351
IPO9	1.1457	0.0524596
IQGAP1	1.12241	0.031409
IRS2	-1.26089	0.013972
ITGA2	2.22132	6.41e-41
ITGA3	1.13767	0.0505907
ITGA5	1.40373	8.98e-11
ITGAV	-1.21661	0.000757953
ITGB3	3.03442	2.6e-24
JUP	1.93403	4.74e-14
KLC1	1.22548	0.00346497
KLF4	1.59376	0.00171603
LACTB	-1.21394	0.01084
LAMA4	-1.18225	0.00294845
LAMA5	-2.10607	0.00140943
LAMB1	-1.1405	0.0227496
LAMC1	-1.35325	2.26e-08
LAMC2	1.83551	0.0289608
LASP1	-1.17689	0.00175549
LGALS1	-1.19965	0.000461737
LGALS3	-1.17179	0.0254444
LMAN1	-1.31867	1.21e-06
LMNB1	-2.58813	6.47e-20
LMNB2	-1.25685	0.000132924
LOX	-1.30692	1.06e-06
LOXL2	-1.77932	2.75e-22
LRBA	1.28106	0.00275553
LRP1	-1.1735	0.0350295
LRP8	1.46789	0.000590999
LRPPRC	1.20784	0.0026575
LTBP1	-1.33279	7.78e-07
LTBP2	1.21891	0.0039704
LTBP4	1.97707	0.00753501
LUM	-2.9499	5.2e-31
LYN	1.45529	0.00528702
MAMDC2	-2.18011	6.04e-10
MAN1A1	-1.24855	0.00378433
MANF	-1.65676	7.61e-10
MAP1B	1.43616	2.62e-09
MAP2	-3.35338	0.00264683
MAP2K1	1.18126	0.0237198
MAP4	-1.11408	0.0405683
MAP4K4	1.52004	2.85e-13
MARCKSL1	1.35777	8.32e-06
MASP1	-6.58217	2.01e-10
MAT2A	-1.2288	0.00406129
MATR3	-1.46541	3.15e-09
MFAP4	-1.4048	0.00154978
MFGE8	-1.24663	3.96e-05
MINK1	1.3279	8.26e-06
MLLT1	-1.17837	0.0107352
MMP1	10.636	2.03e-20
MMP14	2.0725	2.52e-46
MMP19	-1.74007	2.6e-06
MMP2	1.1706	0.00895432
MMP3	4.06609	8.62e-05
MORC3	1.25816	0.0121412
MOXD1	-1.93911	2.49e-12
MRC2	1.23666	0.000312388
MRPS5	1.24944	0.00844145
MSN	1.40995	4.17e-10
MT1E	1.24155	0.0285722
MT1X	2.44631	0.0209463
MT2A	2.54368	3.63e-08
MTHFD2	-2.09293	3.97e-13
MVD	1.3962	0.000103497
MVP	1.29153	7.91e-06
MXRA5	-2.07118	1.24e-10
MYH10	-2.0426	5.85e-21
MYH9	-1.29889	0.000164052
MYL6	-1.25389	0.00010613
MYL9	-1.72129	1.24e-25
MYO1B	-1.57528	1.36e-13
NANS	-1.42863	4.71e-05
NAP1L1	-1.25398	6.05e-05
NASP	-1.56113	1.11e-06
NCF2	3.4135	7.26e-09
NDRG1	1.55716	5.42e-09
NEK1	1.38559	0.00177575
NEO1	-1.26455	0.000214497
NES	1.25511	0.000158382
NGF	-3.89663	3.08e-06
NID1	-2.0318	5.43e-22
NID2	-1.27995	0.000803723
NNMT	-3.19808	4.87e-30
NOMO3	-6.08996	3.98e-12
NPEPPS	1.22233	0.0010145
NRG1	1.70379	7.52e-09
NRP1	1.56907	0.0112239
NSF	101.201	2.2e-07
NT5E	1.33874	2.24e-07
NUDC	1.25026	0.000474982
NUDT5	1.26759	0.00560733
NUFIP2	-1.15907	0.0249455
NUMB	1.53213	1.88e-11
NUP93	1.26184	0.00775715
OAF	1.64543	2.87e-12
OSTF1	1.50485	1.58e-05
OTUB1	1.17859	0.0298367
P4HA1	-1.45017	1.72e-08
P4HA2	1.44414	1.08e-06
P4HB	1.1305	0.0250922
PABPC1	-1.26254	8.95e-06
PAFAH1B2	1.16851	0.0230139
PAFAH2	1.28987	0.0234315
PALLD	-1.79493	1.81e-19
PANK2	1.24405	0.0170741
PARVA	-1.25769	7.28e-05
PC	1.28023	0.0211449
PCBP2	-1.18342	0.00716822
PCDH1	13.1202	1.9e-06
PCMT1	1.18716	0.0228641
PCNA	-1.36603	2.63e-05
PCOLCE	-1.80763	2.85e-13
PDCD6IP	1.13243	0.0406262
PDIA3	-1.26224	6.76e-05
PDIA4	-1.57844	9.15e-08
PDIA6	-1.37241	7.92e-08
PDLIM1	-1.32653	3.74e-05
PDLIM4	1.29589	0.000384834
PDLIM5	1.50173	6.31e-10
PEPD	1.32865	0.000239402
PFDN2	1.26122	0.0101084
PGD	1.3256	6.36e-06
PGK1	1.14728	0.0245533
PGLS	1.38285	0.000135883
PGM3	-1.22297	0.00688388
PHB	1.19741	0.0110356
PHGDH	-1.40244	0.00201839
PHPT1	-1.1716	0.0511627
PIGK	-1.28031	0.00473788
PKM	1.32662	1.54e-08
PLAUR	1.34685	3.02e-05
PLIN3	1.35123	2.83e-08
PLS3	1.35347	5.55e-07
PLXNB2	-1.24741	0.000114634
PNP	3.76716	3.18e-27
PON2	-1.17513	0.0480299
POSTN	-1.99801	1.23e-09
POTEE	-32.2019	0.051228
PPFIBP1	1.2349	0.00716472
PPIB	-1.5716	1.25e-12
PPP1CA	1.22871	0.00108556
PPP1CB	-1.2131	0.00245639
PPP1R14B	1.16217	0.0227518
PPP2R1A	1.11681	0.0476724
PRDX1	1.43137	1.8e-08
PRDX2	1.15867	0.0314975
PRDX4	1.32718	2.82e-05
PRDX5	1.4264	1.33e-08
PRDX6	-1.72801	7.64e-23
PRKAR1A	1.176	0.00531063
PRKAR2A	1.31914	4.32e-05
PRMT1	-1.14289	0.0385315
PRNP	1.25096	8.17e-05
PROCR	1.52836	0.00141432
PRPF38A	-1.32501	0.0128716
PRSS23	-1.90089	4.17e-20
PRSS3	11.1456	1.24e-19
PSAP	1.48696	8.8e-14
PSMA7	1.15043	0.0188603
PSMB2	1.15054	0.0329149
PSMB3	-3.61494	0.0511406
PSMB4	1.17379	0.00892122
PSMB6	1.17658	0.0196237
PSMB7	1.24441	0.000948431
PSMC5	1.20571	0.00678316
PSMD2	1.47541	2.37e-13
PSMD8	1.1926	0.00935126
PSME1	-1.32062	0.0116501
PSME2	-1.29353	0.00480177
PTBP1	-1.31604	3.42e-05
PTGES2	1.20274	0.0202179
PTGES3	1.16468	0.0104782
PTGR1	1.24246	0.00297692
PTGS1	-1.56176	6.43e-12
PTGS2	2.78494	0.00163742
PTK7	-1.36588	4.96e-06
PTMS	1.26778	3.21e-05
PTPRK	-9.55132	2.16e-30
PTX3	-2.54266	0.00091539
PVR	-1.87113	2.25e-21
PXDN	-1.35461	2.36e-09
PYGB	1.67	1.73e-17
QPRT	1.22969	0.0393104
RAB10	1.19345	0.00495201
RAB11A	1.19478	0.0205683
RAB32	-1.15355	0.0525867
RAB33B	-1.51573	0.0220462
RAB5B	1.12683	0.0543499
RAB7A	1.39128	8.35e-09
RABEP2	1.55141	8.59e-08
RAD23A	1.41466	3.8e-06
RAD23B	-1.5763	1.55e-12
RALA	1.27797	0.0016788
RAN	1.18404	0.00524593
RANBP1	-1.21943	0.00459244
RBM3	-1.27937	0.00227527
RBM7	-1.50463	0.00030576
RBMS2	-1.14627	0.028802
RCN2	-1.2813	0.000789285
RCN3	1.4607	1.76e-05
RHOA	1.23128	0.000216097
RHOC	1.16565	0.00988759
RPL12	-1.12349	0.0403948
RPL22	-1.17523	0.0222624
RPL36A	-2.2434	0.0107486
RPL7	-1.1235	0.0312347
RPS11	1.11728	0.042503
RPS2	-1.25648	3.14e-05
RPS27L	-1.29384	0.000554646
RPSA	-1.16165	0.00585858
RRBP1	-1.50141	9.7e-11
RRM2	-2.0269	1.14e-12
RRM2B	1.24922	0.00209268
S100A10	-1.16387	0.0155052
S100A11	1.19396	0.00284364
S100A13	1.2957	0.0117149
S100A16	1.99081	3.92e-29
S100A6	1.22086	0.000243011
SAMD4A	-1.43586	1.29e-08
SCRN1	-1.15398	0.0167929
SDC2	-1.59643	1.26e-07
SDC4	-1.87972	8.92e-17
SDCBP	1.40633	2.41e-08
SEC13	-1.2465	0.000836351
SEC22B	-1.20984	0.00165581
SEC23A	-1.42774	5.18e-08
SEPTIN11	-1.19181	0.00144494
SEPTIN2	-1.2709	1.59e-05
SEPTIN9	-1.142	0.0165139
SERPINB2	12.2054	1.66e-84
SERPINE1	-1.14409	0.0528745
SERPINE2	1.55946	0.0284484
SERPINF1	-1.63028	8.71e-08
SERPING1	-1.5338	0.0115245
SERPINH1	-2.38091	9.57e-43
SET	-1.13335	0.0277786
SF3B1	-1.21217	0.000690726
SFPQ	-1.53249	1.04e-11
SH3BGRL	-1.22321	0.00677121
SH3BGRL3	1.2579	3.17e-05
SHCBP1	-1.43207	7.33e-05
SLC1A5	-1.40987	1.87e-06
SLC25A6	-13.367	0.0291757
SLC2A1	-2.22765	9.09e-37
SLC39A14	-1.34919	0.000314871
SLC3A2	-1.26136	0.000324777
SMS	-1.16091	0.020051
SMTN	1.88199	7.93e-20
SNRPG	-1.39486	0.00594744
SNX18	-1.48989	5.8e-08
SNX9	1.34775	1.72e-05
SOD2	-1.68134	2.22e-13
SOD3	-1.79676	6.99e-05
SORBS3	-1.35589	1.3e-05
SORD	1.33724	0.00590753
SPARC	-2.14258	3.93e-30
SPIN1	1.15481	0.0212506
SPOCK1	1.32337	0.0176352
SRI	1.3356	0.000361121
SSBP1	-1.43451	0.0160089
STAT1	-1.27863	6.37e-05
STC1	4.91289	1.5e-05
STC2	-2.50082	4.27e-46
STIM2	-1.26545	0.0108312
STIP1	1.24295	0.000184481
STMN1	-1.99309	3.1e-22
STOM	-1.78021	1.27e-21
STXBP3	1.18561	0.0367301
SUMF2	1.14652	0.0382348
SYNPO	-1.20172	0.00844463
TAGLN	-2.37339	1.41e-59
TALDO1	1.31348	1.28e-05
TBXAS1	1.78149	1.25e-08
TCP1	1.15328	0.0116698
TFPI2	5.42294	5.64e-05
TGFB1	1.37401	6.71e-07
TGFBI	1.44744	2.48e-10
THBS1	-2.20192	8.27e-42
THBS2	-1.38759	0.016052
THY1	-2.11723	8.44e-44
TIMP1	2.25015	2.05e-45
TIMP2	-1.2668	7.09e-06
TNFRSF11B	-2.43762	7.57e-41
TNFRSF1A	-1.16747	0.00942162
TNFRSF1B	1.23238	0.0396937
TOMM34	1.56815	3.24e-09
TPI1	1.14766	0.0171619
TPM1	-1.41928	2.58e-07
TPM2	-1.65242	1.14e-21
TPM4	-1.19611	0.000351231
TPP1	1.31994	0.00150674
TRRAP	-1.17971	0.0223588
TSPAN9	-1.44874	9.24e-06
TTYH3	-1.1151	0.0487092
TUBA1A	1.16926	0.0134897
TUBA1B	-1.43291	2.99e-06
TUBB4B	1.15422	0.0278396
TUFM	1.2975	3.18e-05
TWF2	1.44696	3.02e-06
TWSG1	-2.06151	1.02e-29
TXLNA	-1.12686	0.0540195
TXN	1.55519	1.59e-08
TYMS	-3.33779	3.36e-26
UBA52	1.14053	0.0517395
UBA6	1.25888	0.00187134
UBB	1.1519	0.0130697
UBC	1.1772	0.00378638
UCHL1	1.52746	2.14e-14
USF2	1.1904	0.0255563
USP5	1.42256	3.47e-09
UTRN	-1.45762	6.13e-08
VAT1	1.62551	8.47e-19
VCAN	1.1786	0.0056889
VCL	-1.13452	0.0166034
VEGFB	1.39317	0.00016748
VEGFC	2.95859	3.77e-44
VGF	2.47619	0.00831419
VPS35	1.16745	0.0107938
WDR1	-1.12765	0.0236907
YWHAB	1.15555	0.00899825
YWHAG	1.35581	9.33e-07
YWHAH	1.34956	4.44e-06
YWHAQ	1.30593	5.61e-06

## Sheet: PMD-Sen D2
Genes	Log2 fold change	p value
A2M	-0.487279	0.000206734
ABCC1	-1.30399	8.92543e-17
ACAT2	0.378335	0.000682904
ACLY	0.663703	4.64004e-17
ACO1	-0.186401	0.0189951
ACO2	0.382153	6.52753e-05
ACOT7	0.475098	6.79536e-08
ACTA2	0.715072	1.84279e-15
ACTB	0.441989	1.00299e-09
ACTG1	0.551282	7.79098e-12
ACTG2	0.443525	9.20706e-07
ACTN1	0.260925	0.000195024
ACTR1A	0.4522	2.59727e-07
ACTR2	0.227005	0.0021376
ACTR3	0.448597	1.56687e-07
ADAM10	-0.421769	4.98882e-08
ADAM9	-0.398787	1.16833e-06
ADD1	0.232765	0.0015368
AEBP1	-0.895896	1.51141e-11
AGRN	-0.292686	0.00846127
AHCY	0.260192	0.00375823
AHNAK	-0.55103	1.68961e-07
AHSA1	0.268194	0.00342853
AIP	0.261968	0.0280121
AKR1B1	0.892298	0.000563963
AKR1C1	0.461149	0.00134741
ALCAM	-0.343445	7.09743e-06
ALDH1B1	0.784214	5.25149e-12
ALDH1L2	-1.02101	2.69476e-12
ANP32B	-0.319213	0.000481953
ANPEP	0.344316	0.000334302
ANXA1	0.544518	3.58631e-12
ANXA2	0.375346	8.82073e-08
ANXA5	-0.183695	0.0106988
ANXA6	0.278943	0.00112786
AP2A1	0.343033	1.01482e-05
APEH	0.337306	0.00014733
APOE	-0.959071	1.40793e-05
ARHGDIA	0.265381	0.000860199
ARPC1A	0.408084	0.000417737
ARPC2	0.271757	0.000914309
ARPC3	0.350809	0.000136997
ARPC4	0.378538	9.58185e-05
ARPC5	0.440537	3.46591e-07
ASCC3	0.229041	0.00672434
ATIC	0.235146	0.0128272
ATOX1	0.42964	0.0024003
ATP2B4	0.474803	2.55542e-10
ATRN	-0.244003	0.00647439
B2M	-0.32016	0.00012121
BAG3	0.267011	0.00132432
BCL2L13	0.235067	0.0110949
BLZF1	0.314774	0.00489176
BST1	-0.77544	0.000918502
C1S	-1.21493	1.4113e-31
C7	-2.92063	2.7427e-07
CAB39	0.220538	0.0158588
CALD1	0.45428	6.7407e-08
CALR	-0.757489	3.66012e-21
CALU	-0.214657	0.00198249
CAMK2B	2.15695	0.045667
CAMK2G	0.26382	0.0152359
CAND2	-0.512092	0.00499642
CANX	-0.452236	0.00602937
CAP1	0.632288	2.24781e-14
CAPN2	0.380763	5.383e-07
CAPZA1	0.308841	0.000182003
CAPZA2	0.380328	6.79249e-06
CAPZB	0.343922	4.17205e-05
CC2D1B	0.271018	0.0143382
CCL2	-1.02068	8.82409e-08
CCL26	2.26932	0.0387702
CCT2	0.259946	0.000907645
CCT3	0.400202	8.38115e-07
CCT4	0.369899	6.04983e-06
CCT5	0.178528	0.0279883
CCT6A	0.303451	0.000160265
CCT7	0.260443	0.000850965
CCT8	0.293878	0.000264029
CD248	-0.2516	0.00569575
CD59	0.2909	5.90877e-05
CDC34	0.435434	6.29473e-06
CDC37	0.404434	5.45503e-08
CDC42	0.283596	0.000397512
CDH13	0.293595	0.0387592
CDH2	0.27097	0.025773
CDK1	-0.329869	0.0126402
CFH	-0.933971	1.69929e-08
CFL1	0.230573	0.00348499
CFL2	0.522484	8.11407e-09
CHMP1A	0.278822	0.0017118
CKB	0.389767	0.00187196
CLEC3B	-1.47175	0.000346926
CLIC4	0.384709	8.88221e-08
CLTA	0.198803	0.0209069
CLU	-0.201238	0.0150095
CLUH	0.203133	0.0284227
CMPK1	0.210192	0.0145205
CNN2	0.222276	0.00403005
CNN3	0.167587	0.027161
COL11A1	0.519746	0.0135892
COL12A1	-1.51781	5.75101e-43
COL14A1	-3.22458	2.18029e-21
COL15A1	-2.39536	3.37426e-26
COL18A1	-0.978556	1.44704e-22
COL1A1	-1.41349	2.24471e-42
COL1A2	-0.859578	0.000124893
COL3A1	-1.34363	3.12477e-31
COL4A1	-0.904244	9.71697e-22
COL4A2	-0.954203	2.36466e-27
COL5A1	-1.26095	6.84791e-30
COL5A2	-1.10014	9.26464e-37
COL6A1	-1.28363	6.97408e-07
COL6A2	-1.07966	2.24008e-21
COL6A3	-1.20672	6.35789e-28
COL7A1	-0.707801	2.40894e-09
COMP	3.05494	1.11944e-05
COMT	0.195852	0.0330235
COPS8	0.254387	0.00958646
CORO1B	0.28668	0.0011122
COTL1	0.262689	0.000623832
CPTP	0.329177	0.00297548
CRIP2	0.57634	2.04186e-07
CSF1	-1.32769	4.6038e-37
CSPG4	-0.495058	1.60671e-07
CSRP1	0.623146	6.90162e-13
CST1	1.43608	0.000571324
CST3	0.280388	0.00107076
CST4	2.27326	0.0123484
CSTB	0.545206	1.08232e-09
CTHRC1	-0.526608	2.50557e-07
CTNNA1	0.191473	0.0102158
CTPS1	0.625757	7.97714e-09
CTSB	0.496445	6.87126e-10
CTSC	-0.958154	3.70124e-20
CTSD	0.360798	7.63157e-05
CYB5R3	0.168687	0.0296365
CYCS	0.2174	0.0113347
CYFIP1	2.71671	8.72649e-05
DARS2	-0.278099	0.0290738
DBN1	0.368899	3.25846e-06
DBNL	0.357335	1.5301e-05
DCN	-1.44248	1.41369e-07
DCTN2	0.231267	0.0124843
DDB1	0.165758	0.0263627
DDX39A	-0.287618	0.0154811
DHFR	-0.690624	1.34565e-07
DNAJB11	-0.51071	4.43035e-06
DOCK11	-0.29132	0.0288984
DSP	0.887246	2.91682e-07
DSTN	0.41933	1.109e-07
DUT	-0.626991	1.91423e-07
DYNC1H1	-0.249908	0.0212245
DYNC1I2	0.198534	0.0197519
DYNC1LI2	0.225196	0.00690528
DYNLL1	0.230421	0.0167338
EEF1A1P5	0.16664	0.0543898
EEF2	0.191133	0.0124112
EFEMP1	-1.02083	1.08641e-29
EFEMP2	-0.473314	2.44715e-08
EGF	1.72342	0.00104334
EGFR	-0.313352	0.000431972
EHD1	0.269285	0.000491775
EIF2S3	0.195113	0.0153399
EIF3A	0.15308	0.0345874
EIF3B	0.236402	0.00188365
EIF3D	0.204926	0.0105275
EIF3I	0.379294	2.97828e-06
EIF4EBP1	-0.302208	0.0396759
EIF4H	0.209998	0.00416494
EIF5A2	0.421274	0.000841505
EIF5AL1	0.384453	0.0250466
EMILIN1	-0.51453	3.05833e-07
ENPP2	-1.43887	1.61562e-08
EPB41L2	-0.573307	1.13502e-07
EPB41L3	0.622289	9.35245e-10
ERCC6L	-0.422434	0.043895
EREG	0.732651	3.49255e-05
ERP44	-0.216629	0.035731
ETF1	0.267412	0.00117842
ETHE1	0.506431	0.000103101
EZR	0.346467	5.34757e-05
F10	-0.689881	0.00290676
F3	-0.523951	2.28669e-08
FABP3	1.45132	0.000163766
FABP5	1.06662	1.45507e-09
FAM3C	-0.194285	0.0291611
FAS	0.310044	0.003467
FBL	-4.33419	0.00416398
FBLN1	-1.34923	2.08658e-34
FBLN2	-0.818211	9.11999e-05
FBLN5	-0.16437	0.04966
FBN1	-0.673264	1.75174e-09
FBN2	-1.66019	1.51504e-77
FBXL18	0.617587	8.67558e-09
FDPS	0.784804	1.85576e-13
FERMT2	0.164415	0.0435187
FGF7	-0.580531	1.61557e-06
FGFR1	-0.564432	6.51395e-11
FHL2	0.161431	0.0501634
FKBP1A	0.770171	3.78744e-17
FKBP4	0.313691	0.0016997
FKBP9	-0.193058	0.0184045
FLNB	0.257033	0.0310445
FLNC	0.361724	1.46035e-05
FSCN1	0.2864	0.000250542
FSTL1	-0.718413	4.22494e-15
FUBP1	-0.40717	2.22149e-05
G6PD	-0.244009	0.00204626
GALNT2	-0.306976	0.000297699
GALNT5	-0.655159	8.13822e-13
GANAB	-0.30265	0.000724835
GAPDH	0.219941	0.00384289
GAS6	-0.219455	0.0391063
GBE1	0.454947	3.7045e-08
GDI1	0.397046	5.39526e-07
GDI2	0.245495	0.00176152
GFM1	0.380607	0.000272119
GLO1	0.27128	0.00216104
GLRX	-0.212028	0.0327566
GLRX3	0.214239	0.0493479
GLUD1	0.301264	0.000231494
GM2A	0.59652	2.66662e-08
GMFB	0.407118	1.8759e-05
GNA13	0.303628	0.00210835
GNAI2	0.279097	0.000220408
GNB1	0.213756	0.00633619
GNB2	0.158455	0.0501908
GNG12	0.176915	0.0222706
GOLM1	-0.459445	3.07755e-05
GPC1	-0.502235	3.59614e-09
GPI	0.265939	0.00244437
GPX1	0.31956	0.00010447
GRN	0.299363	0.000117496
GRPEL1	0.384455	0.000508736
GSN	0.325509	0.000105397
GSPT1	0.207923	0.00939781
GSTO1	0.548551	6.25369e-06
HADHA	0.349822	8.51734e-06
HBD	-3.26291	9.17433e-06
HGF	-1.34605	5.61997e-33
HK1	0.289673	0.000455715
HLA-A	-0.650388	0.00794689
HMGA1	0.357391	1.46002e-05
HMGA2	1.05068	1.69415e-39
HMGB1	-0.334739	0.000113213
HMGB3	-0.329289	0.0221353
HMGN2	-0.6684	4.18348e-16
HNRNPA2B1	-0.297466	3.94237e-05
HNRNPA3	-0.165555	0.0330394
HNRNPD	-0.295082	0.00127475
HNRNPH3	-0.510304	5.60284e-08
HNRNPM	-0.244548	0.00141297
HNRNPU	-0.327018	4.8186e-05
HSP90AA1	0.176244	0.0119368
HSP90AB1	0.192352	0.0132382
HSP90B1	-1.08581	1.55232e-44
HSPA13	-0.225828	0.0242545
HSPA2	-0.482566	0.000641296
HSPA4	0.226484	0.00275425
HSPA5	-0.845839	1.60278e-20
HSPA8	0.35138	7.05796e-07
HSPA9	0.276657	0.000483853
HSPB1	0.467487	1.34771e-08
HSPD1	0.195855	0.0117793
HSPG2	-0.546593	0.0176023
HSPH1	0.284425	0.000789172
HTRA1	0.23885	0.00435969
IARS2	0.331326	4.60403e-05
ICAM1	-1.525	0.000150798
ICAM5	-0.433968	0.0052591
IDH1	0.515979	4.52574e-09
IDH3B	0.26222	0.0223801
IFI35	-0.594604	0.00891355
IGFBP2	-1.34017	1.72092e-10
IGFBP3	-0.808454	1.68657e-16
IGFBP4	-0.317371	0.000181209
IGFBP5	-1.60817	7.77702e-05
IL15	-0.63793	0.0280696
IL6	-1.63295	0.000394008
IMMT	0.212992	0.021575
IMPA1	0.28864	0.0338697
IPO5	0.187739	0.0200443
IQGAP1	0.200514	0.00933581
ISOC1	-0.557196	0.00220452
ITGA5	0.18976	0.0114714
ITGAV	-0.470632	2.91913e-09
ITGB3	0.595142	0.000352886
JUP	0.577799	3.05494e-07
KIF1B	0.218844	0.014501
KIF5B	0.202541	0.0189529
KITLG	-0.198522	0.040229
KLC1	0.221269	0.0186514
KPNA1	0.21515	0.0346732
LAMA1	-0.511651	0.00023916
LAMA4	-0.259728	0.000999926
LAMA5	-1.19383	0.000358888
LAMB1	-0.506814	7.13109e-12
LAMB2	-0.290274	0.00291082
LAMC1	-0.378024	3.92068e-07
LAP3	0.208794	0.0434462
LGALS3BP	-0.326133	0.000551437
LIMA1	0.249955	0.00196542
LMAN1	-0.391613	4.29364e-07
LMNA	0.164683	0.0213404
LMNB1	-1.48478	1.01449e-28
LMNB2	-0.304107	0.000109417
LOX	-0.236295	0.0062728
LOXL2	-0.84126	5.41379e-22
LRBA	0.424703	9.39501e-05
LRP1	-0.520332	2.68371e-06
LRPPRC	0.342292	4.78796e-05
LTA4H	0.245603	0.025589
LTBP1	-0.32284	7.78675e-05
LTBP4	-1.23165	0.00164496
LUM	-1.32368	3.34513e-05
LYN	0.384495	0.03409
MAMDC2	0.442152	0.00693377
MAN1A1	-0.71925	1.03476e-11
MANF	-0.573782	2.10061e-07
MAP1B	0.64995	2.38018e-15
MAP2	-1.71593	0.000635705
MAP2K1	0.208992	0.0292773
MAP4	0.190402	0.00726044
MAPRE1	0.254107	0.00239765
MASP1	-2.00937	0.000293816
MAT2A	-0.519331	2.47445e-07
MDH1	0.245184	0.00718396
MDH2	0.194945	0.0160446
MFAP4	-0.599996	1.62643e-06
MINK1	0.369202	2.73715e-05
MLLT1	-0.186074	0.030904
MMP1	1.96884	2.93055e-07
MMP19	-0.538716	0.000169936
MMP3	1.10761	0.0257317
MOB1B	0.31798	0.00155194
MOXD1	-1.02355	2.08055e-15
MSH2	-0.323782	0.0104791
MSN	0.52167	6.83735e-12
MT2A	0.733701	2.95546e-10
MTHFD2	-0.615521	1.57264e-06
MTPN	0.364844	1.7203e-06
MVD	0.444455	0.000103053
MVP	0.360021	6.78012e-06
MXRA5	-0.953409	1.08005e-11
MYH10	-0.451537	1.57346e-05
MYL12A	0.364012	7.93944e-05
MYL12B	0.22354	0.00731745
MYL6	0.180818	0.0305028
MYO1B	-0.468673	1.54272e-07
NAMPT	-0.239014	0.0435173
NASP	-0.528329	1.60351e-05
NCF2	1.09336	0.000673009
NDRG1	0.526854	9.77873e-07
NEDD1	-0.271726	0.0501712
NEDD8	4.69931	2.51622e-08
NEK1	0.328041	0.0166652
NEO1	-0.207462	0.0140747
NES	0.250315	0.00318831
NID1	-1.16117	1.28427e-30
NID2	-0.407793	0.000108777
NME1	0.288125	0.0128925
NNMT	-1.24739	2.5632e-18
NOMO3	-2.85711	4.77441e-17
NONO	0.156263	0.0403957
NPEPPS	0.237926	0.00498433
NPM1	0.159353	0.0328201
NRG1	1.07025	3.08708e-21
NT5E	0.184113	0.0217018
NUCB1	-0.23772	0.0109675
NUMB	0.4137	3.56727e-06
NUP93	0.308242	0.00703242
NUTF2	0.209741	0.015558
OPTN	0.210663	0.0147
OSTF1	0.478178	0.000136538
OTUB1	0.288618	0.0041999
P4HA1	-0.365097	3.52526e-05
PA2G4	0.235651	0.00886066
PABPC1	0.143305	0.0500261
PAFAH1B2	0.33485	0.000259643
PANK2	0.3113	0.00887955
PARVA	0.227203	0.00387582
PCDH1	2.0325	0.0292141
PCMT1	0.301261	0.00235644
PCOLCE	-0.94484	5.02557e-16
PDCD6IP	0.191972	0.0213005
PDIA3	-0.526712	1.1833e-10
PDIA4	-0.860005	1.54633e-22
PDIA6	-0.481065	7.44092e-09
PDLIM5	0.755685	6.31689e-19
PDLIM7	0.303129	7.92043e-05
PEA15	0.334687	2.89633e-05
PEPD	0.30047	0.00343194
PFDN1	0.353536	0.000697802
PFDN2	0.2849	0.0104147
PFN1	0.298271	5.51073e-05
PFN2	0.183918	0.0158774
PGAM1	0.30477	0.00021525
PGD	-0.207536	0.0144278
PGK1	0.21611	0.00977979
PGLS	0.330566	0.00371067
PHB	0.353407	0.000149757
PHGDH	-1.42611	6.26207e-20
PIN1	0.357045	0.000209674
PKM	0.321684	3.36976e-06
PLAU	-0.337784	0.000481102
PLIN3	0.349064	2.9433e-06
PLS3	0.71533	9.57047e-16
PLTP	-0.356647	0.00250929
PLXNB2	-0.161722	0.0434703
PNP	0.962322	6.15538e-09
POSTN	-1.66668	1.39873e-26
PPA1	0.185398	0.0401702
PPFIBP1	0.345197	0.000340427
PPIA	0.184359	0.0156087
PPIB	-0.493928	6.59976e-09
PPP1CA	0.189759	0.0276409
PPP2R1A	0.403374	1.77402e-07
PRDX1	0.349175	0.000116813
PRDX2	0.257922	0.00431713
PRDX3	0.224914	0.0105164
PRDX4	0.199795	0.035848
PRDX5	0.185972	0.0489712
PRDX6	-0.168386	0.0334892
PRKAR1A	0.28609	0.000232725
PRKAR2A	0.313455	0.000644957
PRNP	0.188165	0.0169453
PRPF38A	-0.386985	0.00693972
PRSS23	-0.670384	1.72126e-09
PRSS3	2.58122	3.11275e-10
PSAP	0.264249	0.000490321
PSMB3	-2.20168	0.0225192
PSMB4	0.170598	0.0423516
PSMB6	0.238453	0.0113602
PSMB7	0.193806	0.0352229
PSMD2	0.448381	1.15992e-08
PSMD8	0.212806	0.0159682
PTGES2	0.329605	0.00212013
PTGS1	-0.448833	3.13624e-07
PTGS2	2.36331	0.00151588
PTK7	-0.354785	0.000125951
PTMS	0.338638	1.0702e-05
PTPN13	0.328881	0.000356135
PTX3	-1.2498	0.0107989
PVR	-0.200837	0.0280609
PXDN	-0.454732	7.99493e-11
PYGB	0.617684	2.14217e-15
QPRT	0.899859	7.81779e-14
QSOX1	-0.352983	0.00194513
RAB10	0.233066	0.00401451
RAB11A	0.522931	4.83192e-07
RAB11B	0.200785	0.0355894
RAB14	0.263664	0.00254649
RAB1A	0.194381	0.0136457
RAB1B	0.289848	0.00057293
RAB32	0.190836	0.0532294
RAB5B	0.352393	3.82197e-05
RAB5C	0.291144	0.00402043
RAB6A	0.265262	0.00155236
RAB7A	0.367108	6.05475e-06
RABEP2	0.301433	0.00804613
RAC1	0.178656	0.0171735
RAD23A	0.386871	6.78106e-05
RALA	0.318092	0.00125216
RAN	0.261074	0.000661811
RAP1B	0.189147	0.0403778
RBM7	-0.414864	0.00238743
RBMX	-0.218489	0.0122597
RCN1	-0.325108	0.000148613
RCN2	-0.205983	0.0331145
REXO2	0.190125	0.0445296
RHOA	0.379616	4.1136e-07
RHOC	0.281691	0.000633131
RNH1	-0.821395	0.0236097
RNPEP	0.201848	0.0472523
RPL13A	0.197672	0.00538798
RPL15	0.149844	0.0369035
RPL18	0.284939	0.000150424
RPL18A	0.156745	0.0391846
RPL21	0.173071	0.0321463
RPL36A	-0.897911	0.0250508
RPL4	0.210376	0.00295345
RPLP1	0.188155	0.0132522
RPS11	0.149949	0.0480295
RPS13	0.172968	0.030679
RPS14	0.162569	0.0316018
RPS26	0.345108	0.000258565
RRBP1	-0.51133	3.73402e-08
RRM2	-0.597256	3.11916e-08
RRM2B	0.672688	7.24948e-12
RRP7A	0.30266	0.00364908
RTCB	0.198514	0.0346198
S100A11	0.387621	8.0832e-07
S100A16	0.430666	7.41187e-08
S100A4	0.387125	0.00305973
S100A6	0.232316	0.00175654
SDAD1	0.279604	0.00719513
SDC2	-0.217052	0.050141
SDC4	-0.6663	3.65008e-09
SDCBP	0.442165	3.97757e-07
SEPTIN11	0.24191	0.00151941
SERPINB2	2.30864	1.13326e-29
SERPINF1	-0.961567	2.48649e-13
SERPINH1	-0.945694	3.22276e-26
SET	-0.162259	0.0337652
SFPQ	-0.381399	2.36189e-06
SH3BGRL3	0.468416	2.37486e-10
SHCBP1	-0.274892	0.0210017
SLC1A5	-0.496544	6.99868e-07
SLC25A5	0.209624	0.0196625
SLC25A6	-3.41526	0.0462797
SLC2A1	-0.52181	2.17562e-08
SLC39A14	-0.376922	0.000358867
SLC3A2	-0.850596	2.56086e-20
SMPD1	0.205718	0.0200949
SMTN	0.780119	2.23723e-23
SNX18	-0.227091	0.0223181
SOD3	-1.05605	7.14672e-08
SORD	0.516914	9.26627e-05
SPARC	-0.688778	2.81855e-13
SPOCK1	0.338847	0.0282194
SPTAN1	0.204905	0.015571
SPTBN1	0.212777	0.0102922
SRI	0.220253	0.0402646
ST13	0.247724	0.0023291
STAT1	-0.293553	0.00130302
STC2	-0.474382	6.68184e-08
STIM2	-0.508247	2.41251e-05
STIP1	0.249405	0.00172581
STMN1	-0.180612	0.0279642
STOM	-0.421738	1.12923e-06
STXBP3	0.26775	0.0109368
SUCLA2	0.211624	0.0406707
SUMF2	0.282021	0.00136121
SUMO2	0.275203	0.0045873
SUMO3	0.285926	0.000764563
SYNPO	0.164166	0.0504677
TBC1D4	0.320018	0.0225511
TBCB	0.274419	0.00386982
TBXAS1	-0.45951	0.002306
TCP1	0.228072	0.00309319
TFPI2	1.27023	0.0391744
TGFBI	0.211809	0.00979861
THBS1	-0.291184	0.000764723
THBS2	-0.672474	0.000151297
THY1	-0.375463	5.57428e-06
TIMP1	0.859069	1.32733e-26
TKT	-0.37449	3.52204e-06
TNFRSF11B	-1.12687	6.74359e-29
TNFRSF1A	-0.363845	7.59142e-06
TOMM34	0.559998	6.74365e-08
TPD52L2	0.284279	0.000626536
TPI1	0.321498	6.86288e-05
TPM1	0.387288	6.64314e-05
TPM2	0.21676	0.00654257
TPM3	0.406583	6.29987e-07
TRRAP	-0.207321	0.042126
TSPAN9	-0.246066	0.0280996
TTYH3	-0.406492	2.9772e-07
TUBA1A	0.374302	7.7871e-07
TUBA1C	0.350849	4.85921e-06
TUBB2A	0.567105	1.77447e-09
TUBB2B	0.398172	0.0332064
TUBB4B	0.28741	0.00013434
TUBB6	0.584055	1.35423e-14
TUFM	0.335228	4.35341e-05
TWF1	0.233181	0.0109719
TWF2	0.310947	0.0032227
TWSG1	-0.27215	0.00248074
TXN	0.289226	0.0109137
TXNDC17	0.410359	0.000238718
TYMS	-0.843858	1.90405e-10
UBA1	0.152509	0.0378679
UBA52	0.242931	0.0109627
UBB	0.287822	0.00028184
UBC	0.232567	0.00223248
UBE2N	0.213099	0.027673
UCHL1	0.498816	2.44532e-10
UCHL3	0.652894	0.0260863
UFM1	0.185991	0.050568
UGDH	-0.241253	0.00971302
URB1	0.236405	0.0130489
USP14	0.230261	0.0174115
USP5	0.397847	1.84838e-06
UTRN	-0.292201	0.00147461
VAMP3	0.464563	7.84489e-08
VASP	0.371466	2.37714e-05
VAT1	0.71757	3.33982e-22
VCAN	0.32787	0.000408817
VCL	0.354707	1.3179e-06
VEGFA	-0.695955	3.82256e-08
VEGFB	0.254111	0.0292959
VEGFC	0.643572	6.83996e-09
VIM	0.255497	0.000449552
VPS35	0.286706	0.000526556
VTN	-1.47479	0.0421631
WDR1	0.332303	5.45543e-06
WDR37	0.27772	0.023204
YWHAB	0.2999	0.000167631
YWHAG	0.459597	2.12226e-09
YWHAH	0.381641	7.35427e-06
YWHAQ	0.369944	1.0493e-05
YWHAZ	0.299701	0.00011914

## Sheet: PMD-Sen D3
Genes	Log2 fold change	p value
A2M	-0.97647	1.25e-10
ACBD3	0.204286	0.0387813
ACLY	0.301646	0.00151051
ACO2	0.352823	0.00140062
ACOT7	0.479697	1.34e-06
ACSL4	-0.184137	0.0385018
ACTA2	0.724151	2.48e-11
ACTB	0.221279	0.0216915
ACTG2	0.53204	5.01e-09
ACTR1A	0.424907	2.34e-05
ADAM10	-0.198632	0.0308466
ADAM9	-0.259892	0.0161339
ADD1	0.227749	0.00850634
AEBP1	-0.938712	9.12e-11
AHCY	0.341245	0.00047646
AHNAK	-0.275808	0.00856346
AKAP12	-0.291156	0.0253891
AKR1C1	-0.7465	7.05e-05
ALCAM	-0.218094	0.00945245
ALDH1B1	0.441051	0.00238803
ALDH1L2	-0.587211	0.000468044
ALYREF	-0.322176	0.00500439
ANP32B	-0.463188	6.68e-06
ANXA1	0.342261	6.77e-05
ANXA2	0.531293	1.97e-11
ANXA6	0.358093	0.000141477
AP2A1	0.296885	0.000857044
APOE	-0.735485	0.00389135
ARPC3	0.241952	0.0205581
ATOX1	0.604195	0.000103796
ATP2B4	0.502683	7.03e-08
ATP6AP1	0.352377	0.000270097
ATP6V1C2	-1.71453	0.0421457
AURKAIP1	0.208109	0.051477
B2M	-0.282595	0.0059708
BAG3	0.256828	0.0144305
BCL2L13	0.294863	0.0034795
BGN	-0.641934	0.0471547
BST1	-0.536096	0.042982
C1R	-2.04281	0.000968952
C1RL	1.86426	0.0198192
C1S	-0.881569	8.6e-17
CALD1	0.231501	0.00362676
CAMK2D	0.234693	0.00777587
CAMK2G	0.240227	0.0506325
CANX	-0.373728	0.0400458
CAP1	0.298293	0.00281764
CAPG	0.326366	0.00397802
CAPN2	0.22515	0.00720915
CAPNS1	0.168207	0.0433044
CAPZA2	0.204413	0.0306581
CAPZB	0.372682	9.39e-05
CBX3	-0.369578	0.00169902
CCL2	-0.498	0.0104416
CCT3	0.294635	0.00128314
CCT7	0.167809	0.0534674
CD151	0.202927	0.0124963
CD59	0.341401	8.18e-05
CD63	0.206703	0.0105505
CD81	0.33309	3.73e-05
CDC34	0.448729	6.06e-05
CDC37	0.41392	6.73e-07
CDC42	0.210398	0.0247719
CDH2	-0.426443	0.0069034
CDH6	-0.630193	1.21e-08
CDK1	-1.14608	1.14e-09
CFH	-0.639623	0.000645043
CFL1	0.240497	0.00672157
CFL2	0.353165	0.00142446
CHMP1A	0.230812	0.0255074
CKB	0.27227	0.0427508
CLIC4	0.182884	0.0444338
COL11A1	1.14867	6.87e-08
COL12A1	-1.11268	5.27e-22
COL14A1	-2.09258	7.07e-08
COL15A1	-2.15735	1.13e-17
COL18A1	-0.710582	1.5e-11
COL1A1	-0.89984	4.52e-17
COL3A1	-0.721019	3.73e-10
COL4A1	-0.885988	6.56e-20
COL4A2	-0.841803	5.43e-23
COL5A1	-0.771521	8.01e-12
COL5A2	-0.782612	4.96e-16
COL6A1	-0.90206	0.000993118
COL6A2	-0.845326	0.000247746
COL6A3	-1.12737	1.55e-22
COL7A1	-0.869774	1.27e-09
COMP	2.06233	0.0244671
COMT	0.329001	0.000995762
COPB1	0.174519	0.0470074
COPE	0.229275	0.0252536
CORO1B	0.370442	0.000175482
COTL1	0.473642	1.57e-08
CRIP2	0.323806	0.0145833
CSE1L	-0.262685	0.00654685
CSF1	-1.01065	3.02e-19
CSPG4	-0.409563	8.3e-05
CSRP1	0.276557	0.0160069
CSRP2	-0.331084	0.0309122
CST3	0.27897	0.00225863
CST4	2.21828	0.0360323
CSTB	0.409965	4.96e-05
CTHRC1	-0.859307	1.66e-17
CTNNA1	0.17915	0.0342424
CTSB	0.219862	0.0152922
CTSC	-0.463409	1.2e-05
CTSD	0.244205	0.0141957
CTSL	-0.252814	0.0082135
CXCL1	-3.15364	0.0138334
CXCL12	-0.985296	3.63e-05
CXCL8	-3.18108	0.0107205
CYB5R3	0.314702	0.000105315
CYFIP1	3.30143	2.02e-30
DARS2	-0.434207	0.00340727
DBN1	0.335569	0.000132968
DBNL	0.309533	0.000723903
DCN	-0.64945	0.0177995
DDB1	0.350094	4.22e-05
DDX39A	-0.565626	9.3e-06
DHFR	-1.03091	2.4e-11
DNAJB11	-0.437401	0.000893471
DOCK10	-0.602099	2.49e-06
DPYSL2	0.296498	0.00283271
DPYSL3	-0.608804	0.0319787
DSP	0.609506	0.00197171
DSTN	0.362561	0.000160978
DUT	-0.782611	2.13e-08
DYNC1LI2	0.286277	0.00178188
DYNLL1	0.243614	0.0230946
EEF1A1	0.242684	0.00124515
EEF1A1P5	0.2211	0.0141504
EEF2	0.293916	0.000392707
EFEMP1	-0.362504	3.39e-05
EGF	1.36907	0.0254728
EHD1	0.309942	0.000323267
EHD2	0.323656	0.000471507
EIF3F	0.31915	0.000914305
EIF3I	0.268787	0.0026212
EIF4EBP1	-0.32753	0.0443132
EIF4G2	-0.162257	0.0415774
EIF6	0.51241	7.62e-07
EMILIN1	-0.431479	1.24e-05
ENPP2	-0.99588	0.000358253
EPB41L2	-0.23596	0.0350637
EPB41L3	0.393309	0.000654986
ERCC6L	-1.32045	1.31e-06
ETHE1	0.517623	0.000616046
F3	-0.223246	0.0189109
FABP3	1.0668	0.0231253
FBL	-3.81928	0.0147641
FBLN1	-1.05538	1.98e-16
FBLN2	-0.736852	0.000460076
FBN1	-0.553938	9.63e-07
FBN2	-0.925226	6.62e-20
FBXL18	0.562208	3.2e-05
FDPS	0.488441	8.9e-05
FERMT2	-0.203285	0.0412624
FGF7	-0.764824	2.27e-07
FGFR1	-0.350681	6.3e-05
FHOD1	-0.270814	0.0470886
FKBP1A	0.559321	9.02e-08
FLNC	0.220478	0.0243147
FSTL1	-0.446666	2.49e-08
FUBP1	-0.504777	4.95e-07
FUS	-0.363494	6.02e-05
FYN	0.376848	0.0169104
G6PD	-0.42442	2.09e-06
GANAB	-0.215537	0.0227641
GAPDH	0.180465	0.0401087
GAS6	0.452167	7.22e-06
GBE1	0.325107	0.00281654
GDF15	0.417743	0.00144329
GDI1	0.310254	0.000660276
GLO1	0.216918	0.0347366
GM2A	0.545435	1.04e-05
GMFB	0.271138	0.00966168
GMPS	-0.339112	0.00418786
GNAI2	0.398868	1.34e-06
GNG12	0.311161	0.000441769
GOLM1	-0.330346	0.0152366
GPC1	-0.253265	0.00161052
GPX1	0.628371	2.6e-13
GRN	0.362529	2.65e-05
GSN	0.383855	1.48e-05
HADHA	0.40869	4.4e-06
HBD	-1.3988	0.0461248
HDGF	-0.254415	0.00424729
HGF	-0.881054	7.49e-11
HK2	-0.332139	0.00314305
HLA-A	-0.708073	0.0104181
HLA-C	0.839313	0.0232171
HMGA2	0.505063	3.01e-06
HMGB1	-0.838797	1.61e-19
HMGB3	-0.567799	0.000374058
HMGN2	-0.767518	3.58e-16
HNRNPA1	-0.394811	5.56e-06
HNRNPA2B1	-0.596291	5.48e-13
HNRNPA3	-0.309347	0.000336752
HNRNPAB	-0.379307	9.22e-05
HNRNPC	-0.248635	0.003472
HNRNPD	-0.447303	9.56e-06
HNRNPDL	-0.525986	1.82e-06
HNRNPH3	-0.561164	8.47e-08
HNRNPK	-0.171544	0.0393585
HNRNPM	-0.375306	1.12e-05
HNRNPU	-0.378303	1.54e-05
HSP90B1	-0.634501	9.84e-11
HSPA13	-0.354984	0.00232218
HSPA2	-0.747374	3.84e-06
HSPA5	-0.256768	0.00360639
HSPB1	0.264288	0.00395723
HTRA1	0.306739	0.0016442
ICAM1	-0.815227	4.65e-07
ICAM5	-0.342541	0.0449112
IDH1	0.366778	0.000504373
IFI35	-0.602749	0.0161862
IGFBP2	-0.814459	0.000270962
IGFBP3	-0.318454	0.00200609
IGFBP4	0.184852	0.0200621
IGFBP5	-0.760444	0.0448395
IGFBP6	0.214879	0.0475614
IL15	-0.714579	0.0362417
IL6ST	-0.375763	1.74e-05
ILF3	-0.324623	0.000701554
IPO9	-0.225798	0.035412
ISOC1	-0.482486	0.017724
ITGA2	-0.465691	1.88e-05
ITGAV	-0.624984	7.43e-11
JUP	0.534012	3.97e-05
KANK2	-0.182379	0.0430566
LAMA1	-0.569839	0.00026165
LAMB1	-0.331739	0.000517314
LARP7	-0.425051	0.023075
LGALS1	0.230435	0.00298596
LMAN1	-0.236044	0.00586064
LMNB1	-1.64729	2.29e-23
LMNB2	-0.549373	2.91e-10
LOX	0.335528	0.000110571
LOXL2	-0.34956	6.73e-05
LRBA	0.325876	0.00894366
LRP8	-0.601172	0.00177467
LRPPRC	0.235821	0.0144522
LRRC47	0.26483	0.0245496
LTA4H	0.375996	0.0025055
LTBP2	-0.235131	0.0491644
MAMDC2	0.841328	7.9e-07
MAN1A1	-0.605861	9.28e-07
MAN2B2	0.235104	0.0185172
MANF	-0.334538	0.0044233
MAP1B	0.387103	9.01e-05
MAP2	-2.21127	0.000429474
MAP4	0.316589	0.000153918
MAP4K4	-0.192644	0.0195458
MAT2A	-0.560232	1.33e-06
MATR3	-0.271737	0.00171421
MDH1	0.307901	0.00240754
MDH2	0.278099	0.00216133
MFAP4	-0.443462	0.00132846
MFGE8	0.341834	0.000255119
MINK1	0.308301	0.00135216
MMP10	-1.28052	0.0336748
MMP14	-0.218447	0.0212345
MMP19	-0.435431	0.0122686
MOXD1	-0.756796	3.66e-08
MSH2	-0.465754	0.0017286
MTHFD2	-0.547458	7.74e-05
MTPN	0.206347	0.0239214
MVD	0.477937	0.000284347
MVP	0.368622	2.35e-05
MXRA5	-0.626616	4.95e-05
MYH10	-0.350568	0.00130074
MYL12A	0.381684	0.000300765
MYL12B	0.204689	0.0296233
MYL6	0.287449	0.00114494
MYL9	0.389627	1.27e-06
MYO1B	-0.311002	0.000837186
NAGLU	0.342806	0.00567763
NAMPT	-0.519279	6.71e-05
NASP	-0.819034	1.62e-08
NCL	-0.303778	0.000184694
NDRG1	0.490512	2.39e-05
NEDD1	-0.582906	0.00037423
NID1	-1.0938	5.1e-23
NNMT	-0.725308	5.48e-07
NOMO1	2.81653	0.00232396
NOMO3	-2.54225	7.22e-12
NPC2	0.231587	0.0526786
NPEPPS	0.197139	0.0381557
NR3C1	-0.220028	0.0442275
NRG1	0.876663	6.18e-11
NSF	5.71643	0.00752359
NUFIP2	-0.192929	0.0500581
NUP155	-0.454718	0.00119221
NUP85	-0.366071	0.0262462
NUTF2	0.259259	0.0104002
OPTN	0.311824	0.000474452
PABPC1	0.244344	0.00297458
PAFAH1B2	0.226069	0.0397539
PAFAH2	0.338024	0.0411851
PAICS	-0.361227	0.000161006
PANK3	-0.284559	0.00977464
PARK7	0.191547	0.0341408
PARVA	0.208072	0.0186263
PCMT1	0.251174	0.0309057
PCNA	-0.270495	0.0174757
PCOLCE	-0.724924	1.52e-09
PDIA3	-0.180324	0.0405342
PDIA4	-0.534388	3.99e-08
PDIA6	-0.219243	0.014817
PEA15	0.496286	2.07e-08
PEBP1	0.315006	0.000465171
PFDN1	0.245814	0.0385769
PFKP	-0.43982	2.01e-06
PFN1	0.204956	0.0163417
PFN2	0.322095	0.000202401
PGAM1	0.275906	0.00577501
PGD	-0.399554	2.41e-05
PGLS	0.270501	0.0347248
PHB	0.203182	0.0497974
PHC2	-0.214155	0.0245989
PHGDH	-1.29146	2e-14
PHPT1	0.382857	0.00164628
PIN1	0.409882	0.000116438
PKM	0.167176	0.0384434
PLAT	-0.204724	0.022811
PLAU	-0.362845	0.000319302
PLAUR	-0.329169	0.00600859
PLIN3	0.424551	1.11e-06
PLOD1	0.211674	0.0128867
POSTN	-1.62182	9.27e-16
PPFIBP1	0.274309	0.012619
PPIA	0.257105	0.00219356
PPIB	-0.193726	0.0393998
PPP2R1A	0.406426	2.55e-06
PPT1	-0.343792	0.0103733
PRDX2	0.336746	0.000799004
PRDX4	0.220079	0.0337514
PRDX5	0.35701	0.000559221
PRDX6	0.287523	0.000338121
PRPF19	-0.230136	0.0393049
PRPF38A	-0.330009	0.0397457
PRPS2	-0.347264	0.0397434
PSAP	0.309073	0.000152298
PSMA3	-0.305262	0.00792289
PSMB4	0.201529	0.0320996
PSMB6	0.282255	0.00684744
PSMD2	0.26173	0.00316475
PSMD8	0.223412	0.0263284
PTBP1	-0.322474	0.000309142
PTGES2	0.270051	0.0233549
PTGR1	-0.236668	0.0307945
PTGS1	-0.353116	0.000227456
PTK7	-0.228521	0.0201764
PTPN13	0.224936	0.0241813
PUM2	-0.240906	0.0220195
PVR	0.222737	0.0153856
PXDN	-0.333897	2.45e-05
PYGB	0.520678	2.07e-09
QPRT	1.31107	4.92e-25
RAB11A	0.42339	0.000279534
RAB1A	0.185936	0.0399425
RAB1B	0.331146	0.000524463
RAB2B	0.377837	0.0194935
RAB32	0.424659	7.92e-05
RAB5B	0.454108	3.14e-06
RACGAP1	-0.818551	2.08e-11
RAD23B	0.305355	0.00118715
RANBP1	-0.229399	0.0295501
RB1	-0.241251	0.0399738
RBM7	-0.460987	0.00317438
RBMX	-0.473009	1.36e-06
RCN3	-0.269207	0.052591
REXO2	0.378499	0.000328156
RHOA	0.190442	0.0474385
RHOC	0.378585	1.54e-05
RICTOR	-0.377152	0.0118567
RNH1	-0.961859	0.0144347
RPL10	0.159962	0.0472544
RPL13	0.176572	0.0270054
RPL13A	0.329223	2.49e-05
RPL14	0.167591	0.0428738
RPL15	0.259889	0.00106432
RPL18	0.294722	0.000600414
RPL18A	0.26287	0.00181252
RPL21	0.209088	0.0188569
RPL22	0.248478	0.0151587
RPL27	0.307817	0.00024266
RPL27A	0.17723	0.0362285
RPL31	0.221624	0.0150681
RPL35	0.213613	0.0159581
RPL36	0.311991	0.00109857
RPL36A	-0.920297	0.0388898
RPL4	0.164223	0.0378728
RPL6	0.155471	0.0530884
RPL8	0.240525	0.00238488
RPLP1	0.247786	0.00303177
RPLP2	0.174243	0.0491558
RPS11	0.205847	0.0155971
RPS12	0.200309	0.0165511
RPS13	0.214784	0.0187797
RPS14	0.273612	0.00104506
RPS16	0.191918	0.0254374
RPS19	0.229967	0.0052174
RPS21	0.207179	0.0464678
RPS26	0.335195	0.000568184
RPS27L	0.288679	0.00736517
RPS28	0.346965	0.0010692
RPS29	0.299914	0.00598503
RPS3	0.183847	0.0238421
RPS5	0.217272	0.00988622
RPS9	-1.56712	0.00252193
RPSA	0.157307	0.0477033
RRBP1	-0.31254	0.000645118
RRM2	-1.10275	1.13e-24
RRM2B	0.558462	1.66e-07
S100A10	0.17828	0.0472029
S100A11	0.375963	6.83e-05
S100A4	0.401485	0.00623035
S100A6	0.333497	6.4e-05
SCRN1	0.190369	0.0378014
SDC4	-0.414103	0.000203783
SDCBP	0.270308	0.00458
SDF4	0.165166	0.0511097
SEPTIN11	0.203258	0.026025
SEPTIN9	0.159755	0.0527528
SERPINB2	1.80424	1.68e-12
SERPINF1	-0.726277	1.44e-07
SERPINH1	-0.716983	7.63e-17
SET	-0.372834	1.57e-05
SF3B3	-0.259959	0.008031
SFPQ	-0.437369	1.16e-06
SH3BGRL3	0.431133	2.65e-06
SHCBP1	-1.13414	4.81e-17
SIL1	0.317725	0.011398
SLC1A5	-0.566581	2.51e-07
SLC2A1	-0.419739	8.18e-06
SLC39A14	-0.290763	0.0128344
SLC3A2	-0.914777	5.25e-18
SLK	-0.375694	0.00241413
SMPD1	0.332859	0.000452813
SMTN	0.295989	0.00706585
SNRNP200	-0.208337	0.0245719
SNRPG	-0.380135	0.0438294
SNX18	-0.361523	0.00137654
SOD1	0.223817	0.0328306
SOD3	-0.617709	0.00349123
SORD	0.376954	0.0224943
SPARC	-0.201816	0.0274884
SPTAN1	0.273047	0.00361029
SPTBN1	0.266952	0.00363315
SQSTM1	-1.37934	4.68e-21
SRRT	-0.269236	0.00690782
SSB	-0.340587	0.00119863
SSBP1	-0.493357	0.0224282
ST13	0.233103	0.00908136
STAT1	-0.290242	0.000894705
STC2	0.267749	0.0013704
STIM2	-0.535228	0.000149357
STMN1	-0.203992	0.0287236
STOM	-0.180862	0.0400161
SYNCRIP	-0.271401	0.0021059
SYNPO	0.364797	0.000203689
TAGLN	0.300763	0.000133968
TALDO1	-0.257798	0.0136299
TBCB	0.410647	9.84e-05
TBXAS1	-0.928097	1.26e-07
TFG	0.226024	0.0204055
TGFB1	-0.442733	9.73e-05
TGFBI	-0.235271	0.0205997
THBS1	-0.446031	4.5e-05
THBS2	-0.419828	0.0322769
TIMP1	0.414032	2.96e-05
TIMP2	0.162647	0.0432801
TKT	-0.454916	4.44e-07
TMEM259	0.191974	0.0361169
TNC	-0.800369	0.00150007
TNFRSF10C	0.759282	0.0102904
TNFRSF11B	-0.996355	1.18e-21
TNFRSF1A	-0.221612	0.0135987
TPBG	-1.17908	0.00221001
TPD52L2	0.279206	0.00212231
TPI1	0.214467	0.0216142
TPM2	0.434028	2.76e-08
TPM4	-0.228103	0.0119644
TRRAP	-0.215069	0.0515432
TTYH3	-0.276794	0.0010407
TUBA1A	0.537865	6.45e-12
TUBA1B	-0.246434	0.00529327
TUBB2A	0.649804	1.1e-10
TUBB2B	0.535625	0.0105106
TUBB6	0.332983	0.000173402
TUFM	0.261119	0.00474962
TXNDC17	0.502269	6.52e-05
TXNRD1	-0.693006	0.00506137
TYMS	-0.956868	7.47e-10
UBA1	0.207451	0.013868
UBA52	0.337542	0.000909304
UBB	0.244922	0.00476273
UBE2V2	-0.285462	0.0313661
UCHL1	0.456562	2.63e-07
UGDH	-0.382885	0.000339238
USP5	0.281888	0.00569292
UTRN	-0.239973	0.0188574
VAMP3	0.525424	1.15e-07
VAT1	0.796646	4.75e-21
VEGFA	-0.386106	0.00517226
VPS39	0.23917	0.0166307
XPO1	-0.240132	0.015216
YWHAG	0.250141	0.0140862
ZNF207	-0.249918	0.010994

## Sheet: PMD-Sen D4
Genes	Log2 fold change	p value
A2M	-1.32795	9.03e-15
ACBD3	0.276743	0.00249525
ACO2	0.281986	0.00548025
ACOT7	0.387722	0.000102912
ACTG1	-0.292018	0.000995792
ACTR1A	0.312161	0.00152667
ACTR3	-0.178114	0.0493076
AEBP1	-0.981206	1.08e-12
AHCY	0.334751	0.000499217
AIMP1	-0.251431	0.0342809
AKAP12	-0.332264	0.00242858
AKR1C1	-0.440943	0.0136582
ALDH1B1	0.24238	0.0533439
ALYREF	-0.587751	9.08e-08
ANP32B	-0.557283	1.14e-08
ANPEP	-0.319006	0.00068914
ANXA2	0.369901	9.5e-06
ANXA3	0.423305	0.0271089
ANXA6	0.244268	0.00582706
AP2A1	0.273862	0.00114437
API5	-0.228018	0.0173602
APOD	3.46412	0.0157687
APP	0.268976	0.00108737
AREG	-1.44819	0.00797506
ARPC5	-0.17515	0.0516322
ASCC3	0.222991	0.00889517
ASPH	-0.16111	0.0291282
ATOX1	0.511475	0.00084536
ATP2B4	0.440432	3.31e-07
ATP6AP1	0.4697	3.97e-07
ATP6AP2	0.236158	0.00557915
ATP6V1C2	-1.62944	0.0361722
B2M	-0.259178	0.00517855
BAG3	0.26545	0.00339239
BCAT1	0.206126	0.00738364
BCL2L13	0.325262	0.000649885
BGN	-0.894775	0.00584896
C1R	-1.18964	0.0188376
C1S	-0.414609	0.000406739
CAMK2D	0.280827	0.000926976
CAMK2G	0.256779	0.0261497
CAPG	0.242289	0.0226192
CAPZB	0.229067	0.0113282
CBR3	-0.859597	0.0275144
CBWD3	-0.959605	0.0142128
CBX3	-0.509161	3.06e-07
CCT2	-0.167537	0.0508566
CCT5	-0.36704	5.96e-05
CCT6A	-0.221452	0.00888705
CD109	-0.247827	0.00599895
CD248	0.227037	0.0135413
CD59	0.204785	0.00721682
CD63	0.197181	0.00900542
CD81	0.303062	0.000105081
CDC34	0.410204	0.000133573
CDC37	0.289968	0.000914188
CDH2	-0.944515	3.76e-12
CDH6	-0.558885	2e-08
CDK1	-2.00131	2.15e-26
CFH	-0.555048	0.000608337
CKAP4	0.220943	0.008733
CMTM6	-0.286169	0.00492229
COL11A1	1.64732	2.05e-16
COL12A1	-0.821755	0.00016216
COL14A1	-1.08037	0.00137026
COL15A1	-2.23538	1.38e-19
COL18A1	-0.54289	5.47e-07
COL1A1	-0.538687	1.06e-07
COL3A1	-0.277077	0.00695167
COL4A1	-0.749887	4.51e-19
COL4A2	-0.773994	1.04e-24
COL5A1	-0.3401	0.00175839
COL5A2	-0.434237	8.95e-09
COL6A1	-0.608969	0.0314798
COL6A2	-0.659913	0.00690191
COL6A3	-0.843446	0.000773829
COL7A1	-0.529436	4.07e-05
COLGALT1	-0.213745	0.0144493
COMT	0.332362	0.000343463
COPA	0.153187	0.0500862
COPE	0.298508	0.00233718
CORO1B	0.278239	0.00282237
CORO1C	-0.186226	0.0232837
COTL1	0.290156	0.000419843
CPQ	0.318423	0.0173585
CSE1L	-0.478001	2.05e-07
CSF1	-0.607115	5.25e-08
CSPG4	-0.403732	6.02e-05
CSRP2	-0.487569	0.00154671
CST3	0.268097	0.00122464
CSTB	0.340459	0.000268153
CTHRC1	-0.812113	9.85e-15
CTPS1	-0.526457	4.7e-06
CTSA	0.258219	0.00277032
CTSC	-0.31107	0.000442341
CTSD	0.274827	0.00293386
CTSL	-0.252044	0.00416155
CTSZ	0.176288	0.0457649
CTTNBP2NL	0.215485	0.0223412
CXCL12	-1.12379	3.25e-08
CXCL5	-2.73179	0.0159027
CYB5R3	0.382356	7.01e-07
CYFIP2	0.580193	0.00130796
DARS2	-0.693891	1.11e-06
DBN1	0.277111	0.00138099
DBNL	0.241222	0.00492598
DCN	-0.302053	0.00294833
DDB1	0.352712	7.37e-06
DDX39A	-0.914698	2.06e-13
DHFR	-1.33507	1.1e-19
DNAJB11	-0.355365	0.00179199
DOCK10	-0.713101	2.22e-08
DPP4	0.690048	2.1e-12
DPYSL2	0.507648	3.84e-08
DPYSL3	-0.718195	0.00893214
DSP	0.722674	5.91e-05
DST	0.304462	0.000174432
DSTN	0.165927	0.0463814
DUT	-1.01786	6.98e-14
DYNC1H1	0.226481	0.0357265
DYNC1LI2	0.412566	9.94e-07
EEF1A1	0.191957	0.00611869
EEF1A1P5	0.170613	0.0397904
EEF1B2	-5.34706	2.89e-45
EEF2	0.240482	0.00183482
EFNB1	0.230813	0.0266139
EHD1	0.285084	0.00227677
EHD2	0.362795	3.57e-05
EIF3F	0.276967	0.00165234
EIF4EBP1	-0.535794	0.000705094
EIF4G2	-0.231431	0.00126113
EIF5A2	0.27593	0.0389792
EIF6	0.517979	3.09e-07
ELAVL1	-0.1972	0.0492636
EMILIN1	-0.422147	6.09e-06
ENO1	-0.459886	1.07e-08
ENPP2	-0.675171	0.0083901
EPB41L3	0.222995	0.0346006
ERCC6L	-1.85697	4.16e-13
ESYT1	-0.205379	0.0310054
ETHE1	0.305351	0.0400604
EZR	-0.295773	0.00454911
FABP3	1.31297	0.00312739
FABP5	-0.699194	0.00186101
FAM3C	0.189629	0.038948
FAS	0.25861	0.0179453
FBL	-4.84767	0.00150171
FBLN1	-0.894961	1.49e-13
FBLN2	-0.377126	0.047998
FBN1	-0.370037	0.000645393
FBN2	-0.526039	2.65e-07
FBXL18	0.467479	0.000418822
FDPS	0.536229	6.7e-06
FERMT2	-0.234045	0.00798259
FGF7	-0.413531	0.000851387
FGFR1	-0.208644	0.0100543
FGFR3	-1.52195	0.0361156
FHL2	0.173255	0.030555
FHOD1	-0.287041	0.0188061
FKBP1A	0.299691	0.0014556
FLNA	-0.29476	0.000574796
FSTL1	-0.212841	0.00387638
FUBP1	-0.505907	1.31e-07
FUS	-0.678865	4.13e-16
FYN	0.619502	1.32e-05
G3BP1	-0.201948	0.0184111
G6PD	-0.383167	4.8e-06
GALNT2	0.240052	0.00313724
GALNT5	0.486357	6.89e-10
GANAB	-0.186001	0.0419527
GAS6	0.570417	3.08e-10
GDF15	0.781435	5.36e-11
GDI1	0.235691	0.0052478
GGCT	-0.536873	0.0450002
GGH	-0.573767	7.13e-05
GM2A	0.598203	1.56e-07
GMFB	0.264979	0.0064975
GMPS	-0.432552	5.88e-05
GNAI2	0.350845	1.17e-05
GNG12	0.295653	0.000338051
GNPTG	0.268261	0.0298817
GNS	0.203684	0.0164368
GOLGB1	0.210911	0.0264154
GOLM1	-0.306441	0.0088934
GPC1	-0.175729	0.0224336
GPI	-0.216713	0.0317078
GPX1	0.583841	1.04e-12
GREM2	-1.38312	0.0403678
GRN	0.450301	3.26e-08
GSN	0.37209	1.52e-05
GSPT1	-0.16707	0.0432904
GSTP1	0.184522	0.0212807
HADHA	0.365071	9.09e-06
HBD	-1.97081	0.00520572
HDGF	-0.451083	2.46e-08
HEXB	0.235822	0.00605552
HGF	-0.524809	1.34e-06
HK2	-0.315092	0.00243905
HLA-A	-0.722777	0.00575153
HLA-B	-3.45632	0.0432414
HMGA1	-0.341277	5.29e-05
HMGB1	-1.00396	4.68e-32
HMGB3	-0.643887	1.73e-05
HMGN2	-0.995809	8.92e-31
HNRNPA1	-0.598076	1.29e-13
HNRNPA2B1	-0.674126	3.75e-18
HNRNPA3	-0.37974	2.13e-06
HNRNPAB	-0.536992	2.56e-08
HNRNPC	-0.224158	0.00470191
HNRNPD	-0.607425	1.2e-10
HNRNPDL	-0.495895	6.39e-07
HNRNPH1	-0.605991	0.000231342
HNRNPH3	-0.690223	9.48e-12
HNRNPK	-0.255898	0.000690129
HNRNPM	-0.643505	6.98e-14
HNRNPU	-0.388491	2.1e-06
HSP90AA1	-0.155937	0.0411126
HSP90AB1	-0.29497	0.000280109
HSP90B1	-0.528764	1.74e-11
HSPA13	-0.436249	6.08e-05
HSPA2	-0.750596	7.38e-07
HSPA5	-0.359715	1.76e-05
HSPA9	-0.205147	0.0108439
HSPD1	-0.408423	3.6e-07
HSPE1	-0.345304	0.0275535
HSPH1	-0.177337	0.0443318
HTRA1	0.283888	0.00106465
IDH1	0.311277	0.00184035
IFI35	-0.77506	0.00177443
IGF2R	0.221578	0.0178659
IGFBP2	-0.648303	0.00180295
IGFBP4	0.372061	1.17e-06
IL6ST	-0.221356	0.00543576
ILF3	-0.451454	1.58e-07
IPO9	-0.403908	6.4e-05
IRS2	0.245105	0.0387332
ITGA2	-0.725691	1.83e-15
ITGA3	-0.243953	0.0140285
ITGA5	-0.190127	0.0188237
ITGAV	-0.513927	5.49e-10
ITGB1	0.150154	0.036716
ITM2B	0.180466	0.0402184
JUP	0.656423	1.63e-08
KANK2	-0.160604	0.0460057
KHSRP	-0.25194	0.00213106
KIAA0930	0.21822	0.0257263
KITLG	0.34735	0.000804446
LACTB	0.310243	0.00183498
LAMA1	-0.494483	0.000630522
LAMA4	0.355067	7.28e-05
LGALS3BP	0.284008	0.000945485
LIMA1	-0.168368	0.0527973
LMAN1	-0.16275	0.041197
LMNA	-0.193107	0.0181047
LMNB1	-2.19069	2.13e-43
LMNB2	-0.725318	7.81e-18
LOX	0.571225	3.7e-14
LRBA	0.293445	0.0131226
LRP8	-0.620194	0.000597848
LRRC59	-0.261774	0.00300558
LSM3	-0.431698	0.00318436
LTA4H	0.295694	0.0102403
LTBP2	-0.424337	4.39e-05
LUM	0.230737	0.037982
MACF1	0.239059	0.00230537
MAMDC2	0.878944	6.28e-10
MAN1A1	-0.343223	0.00562975
MAN2B2	0.442789	2.1e-06
MANF	-0.518064	3.16e-06
MAP1B	0.371903	2.66e-05
MAP2	-1.78936	0.002556
MAP4	0.33761	9.37e-06
MAP4K4	-0.219505	0.00529889
MAT2A	-0.61166	1.39e-08
MATR3	-0.283155	0.000440066
MDH2	0.210073	0.0194516
MFGE8	0.552837	3.15e-13
MINK1	0.376027	3.09e-05
MMP10	-2.30878	0.000283722
MMP14	-0.277443	0.000253569
MMP19	-0.309745	0.0382172
MMP2	-0.193641	0.0205046
MOXD1	-0.653808	6.22e-07
MRTO4	-0.342436	0.00334141
MSH2	-0.520846	0.000132482
MT1E	-0.606684	5.26e-05
MT2A	-0.475756	4.02e-05
MTHFD2	-0.460674	0.000497923
MVD	0.6417	7.67e-08
MVP	0.277289	0.000972938
MXRA5	-0.444823	0.00212868
MYDGF	0.169767	0.044124
MYH10	-0.318017	0.00196971
MYL12A	0.206499	0.0377426
MYL9	0.407694	2.41e-07
NAGLU	0.40123	0.000458003
NAMPT	-0.341126	0.00523785
NAP1L1	-0.161701	0.0409867
NASP	-0.965679	3.65e-13
NCL	-0.365543	1.97e-06
NCSTN	0.245438	0.0107286
NDRG1	0.571824	2.12e-07
NEDD1	-0.541294	0.000394186
NID1	-1.01386	1.98e-22
NOP14	-0.237019	0.0367071
NPC2	0.437488	5.27e-05
NPM1	-0.259206	0.000635497
NR3C1	-0.322481	0.00103591
NRG1	0.738293	6.34e-09
NSF	6.28048	0.0021092
NT5E	-0.197009	0.014263
NUDC	-0.241329	0.0102994
NUP155	-0.592162	1.17e-05
NUP85	-0.518704	0.00192149
OPTN	0.470231	1.35e-08
OS9	0.182573	0.0487054
P4HA1	0.193842	0.0285777
PA2G4	-0.328877	0.000667157
PABPC1	0.149465	0.0454915
PAICS	-0.64192	9.17e-13
PAM	0.376296	1.4e-06
PCBP2	-0.198142	0.0242325
PCNA	-0.406941	8.42e-05
PCOLCE	-0.730868	1.53e-09
PDIA3	-0.186463	0.0251845
PDIA4	-0.51074	1.25e-08
PDIA6	-0.279999	0.000792751
PDLIM7	-0.17309	0.0328024
PEA15	0.55032	6.33e-11
PEBP1	0.310533	0.000196815
PFKP	-0.749948	1.45e-18
PFN2	0.243075	0.00242902
PGD	-0.231845	0.00755645
PHC2	-0.183506	0.045197
PHGDH	-1.25231	4.54e-15
PHPT1	0.493936	2.7e-06
PIN1	0.292341	0.00299504
PLAT	-0.351437	4.65e-05
PLAU	-0.32202	0.00162732
PLAUR	-0.567033	5.53e-08
PLIN3	0.31333	0.000178332
PLOD1	0.250272	0.00225393
PLOD2	0.184057	0.0337791
PLS3	-0.208657	0.0222175
PNP	-0.629916	0.00312348
PON2	0.345955	0.000982052
POSTN	-1.10417	8.05e-10
PPAT	-0.383602	0.0194873
PPIB	-0.178577	0.0498066
PPIH	-0.552584	0.0300464
PPP1CA	-0.231355	0.0234966
PPP1CC	-0.307767	0.000787667
PPP1R14B	-0.514133	1.45e-08
PPP2R1A	0.344003	5e-05
PPT1	-0.492064	3.23e-05
PRDX2	0.272218	0.00660964
PRDX5	0.416128	2.03e-06
PRDX6	0.458912	2.41e-09
PRKAG2	0.274009	0.0280978
PRPF19	-0.330583	0.00147145
PRPF38A	-0.427189	0.00439253
PRPS2	-0.659018	5.81e-05
PRSS23	0.469062	7.06e-07
PSAP	0.455557	2.21e-09
PSMA3	-0.391393	0.000286701
PSMA4	-0.294177	0.00308806
PSMA5	-0.234677	0.0314951
PSMA7	-0.180158	0.0401364
PSMC6	-0.239188	0.0251425
PSMD6	-0.20279	0.0486935
PTBP1	-0.43497	5.23e-08
PTGES3	-0.38089	3.81e-06
PTGS1	-0.378365	2.51e-05
PTMS	-0.573578	1.14e-08
PTPN13	0.329315	0.00054259
PUM2	-0.207427	0.0310302
PVR	0.440174	3.61e-07
PXDN	-0.247216	0.000640837
PYGB	0.354569	7.33e-05
QPRT	1.59296	2.16e-44
QSOX1	0.521295	0.0137831
RAB11A	0.310612	0.00287634
RAB1A	0.182073	0.024419
RAB32	0.493465	7.59e-07
RAB33B	0.43512	0.0426051
RAB38	-1.29966	0.0341268
RAB5A	0.227325	0.03852
RAB5B	0.408927	1.88e-06
RACGAP1	-1.51102	1.14e-34
RAD23B	0.400484	6.97e-06
RANBP1	-0.471665	9.88e-07
RB1	-0.235137	0.0382158
RBM7	-0.583198	7.91e-05
RBMX	-0.651013	3.86e-12
RCN3	-0.528158	0.000108815
REXO2	0.350311	0.000332909
RHOC	0.288106	0.00134486
RICTOR	-0.351956	0.0114397
RPL13A	0.211257	0.00339393
RPL15	0.202977	0.0057531
RPL18	0.177712	0.0230935
RPL18A	0.180061	0.0211941
RPL21	0.162572	0.0539371
RPL22	0.285067	0.00268843
RPL27	0.188932	0.0164473
RPL36	0.185518	0.0374338
RPL36A	-0.970279	0.0198509
RPL8	0.145444	0.0451614
RPLP1	0.158393	0.051219
RPS12	0.159071	0.0442846
RPS14	0.190957	0.0159403
RPS19	0.283632	0.000205251
RPS27L	0.288093	0.00473322
RPS28	0.352754	0.000580178
RPS29	0.196008	0.0428715
RPS9	-1.94514	0.0439781
RRM2	-1.9515	6.75e-71
RRM2B	0.618951	4.31e-09
RUVBL1	-0.227718	0.0374284
RUVBL2	-0.270672	0.0131958
S100A11	0.23302	0.00628791
S100A6	0.195719	0.0111
SAMD4A	0.243179	0.00469278
SDC4	-0.248074	0.0189296
SDCBP	0.231362	0.00762083
SDF4	0.218228	0.00544772
SEPTIN11	0.198529	0.0114219
SERBP1	-0.266425	0.000779509
SERPINB2	1.55561	2.12e-10
SERPINF1	-0.509221	3.24e-05
SERPING1	0.59537	0.00264665
SERPINH1	-0.632744	1.69e-15
SET	-0.5043	2.14e-10
SF3B3	-0.368486	6.72e-05
SFPQ	-0.599714	1.3e-12
SH3BGRL	0.283655	0.00405788
SH3BGRL3	0.274224	0.000740921
SH3GL1	-0.244095	0.00743548
SHCBP1	-1.78092	6.4e-40
SIL1	0.49708	1.45e-05
SLC1A5	-0.432062	2.19e-05
SLC25A5	-0.317698	0.000532306
SLC25A6	-3.32814	0.0526838
SLC2A1	-0.192567	0.0271359
SLC39A14	-0.378246	0.000443142
SLC3A2	-0.705613	5.34e-14
SLK	-0.294958	0.00369942
SMPD1	0.392395	1.1e-05
SMS	-0.334307	9.51e-05
SNRNP200	-0.236279	0.0062287
SNRPG	-0.562044	0.000890141
SNX18	-0.394834	0.000107352
SPIN1	-0.41576	5.63e-06
SPTAN1	0.296629	0.000853482
SPTBN1	0.337376	0.00020988
SQSTM1	-3.62645	4.17e-15
SRRT	-0.341872	0.000357011
SSB	-0.235775	0.0124743
ST13	0.199816	0.0156722
STC2	0.63284	8.08e-16
STIM2	-0.478744	0.000274659
STMN1	-0.630682	4.59e-13
STOM	0.237815	0.00696543
SUMO2	-0.274382	0.0252765
SYNCRIP	-0.426841	3.26e-07
SYNPO	0.48814	7.4e-08
TAGLN2	-0.396396	2.26e-06
TALDO1	-0.409053	2.37e-05
TBCB	0.292219	0.00314824
TBXAS1	-0.697993	3.32e-05
TCP1	-0.176668	0.0291566
TFG	0.226252	0.0120122
TGFB1	-0.720833	9.21e-13
TGFBI	-0.430548	1.58e-07
THBS1	-0.355666	0.000311375
THBS2	-0.446111	0.0140743
THY1	0.174196	0.0180438
TIMP2	0.209372	0.00550054
TKT	-0.382535	9.76e-07
TMEM259	0.289849	0.000776031
TNC	-0.938673	0.000126133
TNFRSF10C	0.886944	0.00165391
TNFRSF11B	-0.862242	2.6e-19
TNFRSF1B	-0.330226	0.0287676
TNIK	0.301987	0.0529515
TOMM34	-0.404288	0.000568737
TOR1AIP1	0.202187	0.0508535
TPD52L2	0.200686	0.0202765
TPM2	0.326183	1.7e-05
TPM4	-0.420182	1.03e-08
TRHDE	-0.2444	0.013658
TRRAP	-0.264975	0.0097822
TTYH3	-0.203827	0.010302
TUBA1A	0.552984	1.05e-12
TUBA1B	-0.52037	4.35e-09
TUBA1C	-0.274373	0.00255486
TUBB2A	0.717375	1.12e-10
TUBB2B	0.686579	0.000315486
TUBB4B	-0.226105	0.0136189
TXLNA	0.221391	0.0107332
TXLNG	-0.365393	0.0189448
TXN	-0.279879	0.0176707
TXNDC17	0.454551	9.89e-05
TXNRD1	-0.496765	0.0373872
TYMS	-1.28679	1.67e-17
UBA52	0.288639	0.00343436
UBE2N	-0.249034	0.018806
UBE2V2	-0.27798	0.0246834
UCHL1	0.419727	4.25e-07
UFM1	0.315288	0.00160589
UGDH	-0.452424	5.07e-06
VAMP3	0.414981	5.28e-06
VASP	-0.35741	0.00026169
VAT1	0.817511	3.6e-25
VEGFA	-0.280047	0.0302378
VEGFC	-0.541204	2.69e-06
VPS39	0.280428	0.00241073
WDR37	0.275079	0.0266862
XPO1	-0.324892	0.00034606
YEATS4	-0.711018	0.0158123
YWHAH	-0.255983	0.0160568
ZNF207	-0.317784	0.000507129

## Sheet: PMD-Sen D6
Genes	Log2 fold change	p value
AAMDC	0.515548	0.0480914
ABCF1	7.89234	0.0336681
ABR	1.95399	9.5e-06
ACO1	-0.286739	0.0139308
ACOT7	0.415913	0.000816415
ACSL4	-0.338057	0.00277609
ACTA2	-0.302641	0.0180017
ACTG1	-0.369574	0.00342634
ACTN1	-0.228609	0.0450225
ACTR1A	0.316956	0.00952333
ACTR2	-0.314098	0.0062635
AEBP1	-0.839506	3.93e-06
AIMP1	-0.331713	0.0256175
AKAP12	-0.452114	0.00082102
ALDH1L2	-0.339673	0.0526787
ALYREF	-0.775477	2.76e-08
ANP32B	-0.664316	1.44e-07
ANPEP	-0.289528	0.0299829
AP2A1	0.294473	0.00876656
API5	-0.367162	0.00378532
APOD	3.70436	0.0114527
APP	0.323311	0.00385682
ATIC	-0.268552	0.0439073
ATOX1	0.63369	0.000436824
ATP2B4	0.384484	0.000278874
ATP6AP1	0.625027	1.4e-07
ATP6AP2	0.416859	0.000265008
BAG3	0.25421	0.035556
BCL2L13	0.243492	0.0486744
BGN	-0.840991	0.0449094
BMS1	-0.525579	0.0001031
BSG	0.275637	0.022202
C1R	-1.08502	0.0542076
CAMK2B	3.48059	0.000398722
CAMK2G	0.342534	0.0155442
CBX3	-0.641654	1.22e-06
CCL2	0.482612	0.0161423
CCT2	-0.423474	0.000211256
CCT5	-0.402709	0.00116123
CCT6A	-0.312655	0.00561357
CD44	0.214324	0.0401019
CD59	0.350575	0.00118221
CD63	0.39603	0.000605807
CD81	0.492561	2.86e-05
CD99	-0.606448	0.000284649
CDC34	0.450575	0.000542775
CDC37	0.303392	0.00604382
CDH2	-1.25548	6.23e-13
CDH6	-0.312469	0.0134645
CDK1	-2.3338	5.71e-24
CDS2	0.4392	0.000920367
CDV3	-0.279003	0.024669
CFH	-0.512213	0.00485241
CKAP4	0.292492	0.00993479
CKB	0.462314	0.0029068
CLIC6	-3.14772	0.0349052
CNN2	-0.373739	0.000509354
COL12A1	-0.712448	9.94e-08
COL14A1	-0.731487	0.0204302
COL15A1	-1.88904	2.24e-09
COL18A1	-0.385119	0.00351032
COL1A1	-0.418964	0.00114853
COL3A1	-0.280435	0.0293804
COL4A1	-0.910909	2.5e-16
COL4A2	-0.832569	1.78e-14
COL5A1	-0.375652	0.00463742
COL5A2	-0.356507	0.00113371
COL6A3	-0.96261	6e-13
COL7A1	-0.406139	0.00542626
COMP	2.72612	0.00104755
COMT	0.451615	0.000233229
COPE	0.336132	0.0085429
CORO1B	0.309218	0.0136178
CORO1C	-0.340723	0.00163386
CPQ	0.525194	0.00158922
CPTP	0.31958	0.0301151
CSE1L	-0.541146	9.89e-06
CSF1	-0.455551	0.00214181
CSPG4	-0.377514	0.00249067
CSRP2	-0.618659	0.000399197
CST3	0.507001	0.000123748
CSTB	0.364912	0.00308026
CTPS1	-0.392969	0.0132576
CTSA	0.301232	0.0136442
CTSB	0.290747	0.0410658
CTSC	-0.556215	1.64e-06
CTSD	0.495632	0.000167173
CXCL12	-1.46725	1.35e-09
CXCL5	-4.15122	0.00851063
CYB5R3	0.450445	3.55e-05
CYFIP2	0.466994	0.0265927
DAG1	0.344312	0.00333553
DARS2	-0.756329	1.15e-05
DBI	-0.271312	0.05404
DDAH1	0.286735	0.0103376
DDB1	0.287476	0.00777365
DDX39A	-0.964569	2.84e-10
DHFR	-1.5118	8.08e-15
DNAJB11	-0.356797	0.012437
DOCK10	-0.59568	5e-05
DPP4	0.829054	1.9e-09
DPP7	0.338456	0.0106092
DPYSL3	-0.871759	1.11e-07
DSP	0.862536	2.35e-05
DSTN	0.228561	0.0366297
DUT	-0.971037	2.21e-09
DYNC1LI2	0.282937	0.0269649
ECD	-0.343303	0.0334915
EEF1B2	-5.03374	6.27e-182
EGFR	-0.256718	0.0409381
EIF2S1	-0.253965	0.0360112
EIF4EBP1	-0.564116	0.00333358
EIF4G2	-0.247465	0.0188609
EIF6	0.284084	0.0260358
ELAVL1	-0.260651	0.0368799
EMILIN1	-0.338532	0.00898912
ENO1	-0.418505	0.000544491
ENPP2	-0.988602	0.000844267
EPB41L2	-0.640906	1.2e-06
ERCC6L	-2.27349	2.22e-11
EREG	0.631412	0.00174202
ESYT1	-0.232346	0.0477874
EZR	-0.667922	2.93e-08
FABP3	1.10404	0.0244299
FABP5	-0.60325	0.0175758
FBL	-3.36116	0.0302706
FBLN1	-0.75415	0.0402413
FBN1	-0.449002	0.00138757
FBN2	-0.917415	5.49e-10
FBXL18	0.368929	0.0107594
FDPS	0.299206	0.0484197
FERMT2	-0.581079	7.11e-07
FGF7	-0.424304	0.00809269
FGFR1	-0.253041	0.0309863
FKBP1A	0.455785	9.71e-05
FLNA	-0.341004	0.00399922
FRYL	-0.299186	0.0431468
FUBP1	-0.770558	5.1e-10
FUS	-1.1227	2.06e-21
FYN	0.423282	0.0171234
G3BP1	-0.281343	0.0149882
G6PD	-0.336187	0.00524405
GAA	0.35553	0.0172074
GALNT5	0.467765	0.000215036
GAS6	0.517033	1.62e-05
GBE1	0.245534	0.0357314
GDF15	0.869037	1.47e-07
GDI1	0.266479	0.0205366
GGH	-0.780224	1.37e-05
GLRX	0.305246	0.0242095
GM2A	0.50074	0.000352567
GMPS	-0.546096	7.33e-05
GNAI2	0.320539	0.00257232
GNL2	-0.297676	0.0258113
GNPTG	0.48114	0.001271
GNS	0.33047	0.00377313
GPX1	0.551618	7.27e-07
GRN	0.645745	1.02e-08
GSN	0.507771	7.86e-06
GSPT1	-0.23374	0.0415543
GSTO1	0.348584	0.0242484
GSTP1	0.377068	0.00162907
GTF2F2	-0.670483	3.09e-05
HADHA	0.245585	0.0273479
HDGF	-0.466134	8.67e-05
HEXB	0.390284	0.000631654
HGF	-0.572057	1.07e-05
HLA-A	-0.797146	0.00892239
HMGA2	0.321114	0.042699
HMGB1	-0.990241	1.12e-17
HMGB3	-0.622571	0.000631037
HMGN2	-1.07319	3.27e-20
HNRNPA1	-0.970757	2.77e-18
HNRNPA2B1	-0.868071	2.02e-14
HNRNPA3	-0.802541	3.34e-10
HNRNPAB	-0.52312	1.94e-05
HNRNPD	-0.963506	3.77e-14
HNRNPDL	-0.883357	1.32e-08
HNRNPH1	-0.421433	0.0256268
HNRNPH3	-1.04618	5.82e-13
HNRNPK	-0.333487	0.0020457
HNRNPM	-0.788601	8.7e-13
HNRNPU	-0.568691	6.68e-07
HSP90AB1	-0.299164	0.0150205
HSP90B1	-0.442153	0.000147685
HSPA13	-0.361605	0.00784026
HSPA2	-0.930171	3.69e-07
HSPA5	-0.534493	2.04e-05
HSPA8	-0.216384	0.0537076
HSPA9	-0.24526	0.036129
HSPB1	0.305722	0.00769543
HSPD1	-0.632359	1.78e-08
HSPE1	-0.484512	0.00961583
HTRA1	0.349574	0.00262239
IGF2R	0.289738	0.0200921
IGFBP3	-0.870032	1.88e-07
IGFBP4	0.404655	0.000118602
IGFBP5	-0.352494	0.0287655
IGFBP7	0.385642	0.00129142
IL6ST	-0.325626	0.00501412
ILF3	-0.503733	1.43e-05
IPO5	-0.282671	0.0144409
IPO9	-0.44468	0.000639607
ITGAV	-0.378082	0.000764805
ITM2B	0.401255	0.000550001
JUP	0.930757	5.37e-11
KHSRP	-0.366861	0.00107839
KIAA0930	0.359247	0.00396306
KIAA1671	2.19635	0.0201227
KIF1A	4.89477	0.037775
KIF5B	-0.288076	0.0283974
KPNB1	-0.317701	0.00412785
LAMA4	0.43544	7.24e-05
LAMB2	0.268969	0.0337174
LAMP1	0.250848	0.0282525
LARP7	-0.500622	0.0184795
LGALS3BP	0.389923	0.00172395
LIMA1	-0.258453	0.031326
LMAN1	-0.217072	0.0503031
LMNB1	-2.52266	1.32e-40
LMNB2	-0.909162	7.07e-16
LOX	0.620712	5.11e-09
LRBA	0.288708	0.0453595
LSM3	-0.380984	0.0299497
LTBP2	-0.27449	0.0465002
MAN1A1	-0.347739	0.0103186
MAN2B2	0.641232	1.18e-07
MANF	-0.506778	0.000621259
MAP1B	0.437106	0.000234416
MAP2	-1.17555	0.0408952
MAPRE1	-0.270781	0.021752
MAT2A	-0.5767	1.08e-05
MATR3	-0.495989	5.91e-05
MFGE8	0.641775	2e-09
MINK1	0.504268	1.76e-05
MMP1	0.926334	0.0436621
MMP10	-3.20191	1.23e-05
MMP14	0.289108	0.031997
MMP3	-1.12489	0.0350552
MRTO4	-0.385661	0.0100361
MSH2	-0.596746	0.000698386
MTHFD2	-0.887266	3.72e-08
MVD	0.389307	0.0130374
MVP	0.303575	0.00903868
MXRA5	-0.769325	8.96e-05
MYDGF	0.271163	0.022137
MYH10	-0.529594	7.89e-05
MYH9	-0.309917	0.0146662
MYL12A	0.289715	0.0166217
MYL9	0.369008	0.000833805
MYO1B	-0.415719	0.00426981
NAA25	-0.399581	0.00623687
NACA	-0.22787	0.0419074
NAGLU	0.479754	0.00120299
NAP1L1	-0.332134	0.00252283
NASP	-1.24445	3.41e-14
NCL	-0.498868	2.8e-06
NCOA5	-0.362991	0.0215302
NCSTN	0.443632	0.000620893
NDRG1	1.026	1.05e-14
NEDD1	-0.736093	0.000276377
NID1	-0.90688	4.57e-11
NID2	0.268122	0.040258
NOMO3	-1.07329	0.00349104
NOP14	-0.368526	0.011309
NPC2	0.640577	2.59e-06
NPM1	-0.411871	9.95e-05
NR3C1	-0.306743	0.0163866
NRG1	0.718294	2.86e-06
NRP1	-0.47964	0.00365877
NUCB1	0.313073	0.0171768
NUCB2	-0.268622	0.0404167
NUMB	0.361627	0.00390885
NUP155	-0.672786	3.54e-05
NUP85	-0.686323	0.000285323
OAF	0.345717	0.0302315
OPTN	0.481121	2.12e-05
OS9	0.35376	0.00427879
PA2G4	-0.355144	0.0079541
PAICS	-0.954733	5.21e-15
PAM	0.600731	3.72e-08
PANK3	-0.290273	0.0385799
PC	0.473232	0.0104953
PCBP2	-0.281494	0.0165376
PCCA	-0.567334	0.0330684
PCNA	-0.63526	3.58e-06
PCOLCE	-0.861064	5.75e-08
PDIA4	-0.528652	4.54e-05
PDLIM1	0.342051	0.00389606
PDLIM5	-0.293821	0.0164113
PEA15	0.620291	1.4e-08
PEBP1	0.316805	0.00461967
PFKP	-0.778461	2.35e-08
PGLS	0.298003	0.0517858
PHGDH	-1.25782	1.16e-11
PHPT1	0.579744	1.69e-05
PLAT	0.970385	0.00644271
PLIN3	0.448302	0.000302617
PLOD1	0.3735	0.00146618
PON2	0.33249	0.0172739
POSTN	-1.31137	8.29e-09
PPAT	-0.661284	0.000775313
PPIP5K2	-0.424974	0.00261727
PPP1CC	-0.471009	8.89e-05
PPP1R14B	-0.357224	0.00346783
PPP2R1A	0.368286	0.00101822
PPT1	-0.545682	0.00022395
PRDX2	0.350381	0.00948626
PRDX4	0.343447	0.00757313
PRDX5	0.518569	1.95e-05
PRDX6	0.619322	3.26e-09
PRMT1	-0.296642	0.0221415
PRNP	0.538537	7.97e-06
PROCR	-0.581196	0.0188568
PRPF19	-0.39641	0.00451887
PRPF38A	-0.596629	0.00118571
PRPS2	-0.714981	0.000419841
PRSS23	0.607842	2.42e-06
PSAP	0.625759	3.49e-08
PSMA3	-0.403174	0.00329515
PSMA4	-0.349244	0.00891695
PTBP1	-0.600296	6.81e-08
PTGES3	-0.3658	0.0012735
PTMS	-0.376978	0.00359902
PVR	0.338855	0.0056827
PYGB	0.319351	0.00677948
QPRT	1.26651	3.23e-14
QSOX1	0.704343	2.24e-07
RAB11A	0.356092	0.00631575
RAB38	-1.481	0.0245634
RAB5B	0.393189	0.000639851
RACGAP1	-1.58516	7.53e-26
RAN	-0.210492	0.0526218
RANBP1	-0.642696	5.45e-07
RB1	-0.44097	0.00289427
RBBP4	-0.335513	0.0141853
RBM7	-0.716843	6.75e-05
RBMX	-1.03338	1.09e-15
REXO2	0.256017	0.0449395
RHOC	0.408959	0.000725116
RICTOR	-0.384047	0.0250646
RNH1	2.42839	0.000360064
RPE	-0.437871	0.00346968
RPL36A	-1.06675	0.0252516
RPS19	0.308536	0.00732282
RPS28	0.254672	0.0479901
RRM2	-2.06676	1.51e-50
RRM2B	0.558594	2.16e-05
RUVBL1	-0.378121	0.00662012
RUVBL2	-0.385228	0.0027315
S100A10	-0.364759	0.00570516
S100A11	0.297848	0.0162414
SAMD4A	0.373745	0.00197668
SCRN1	0.305004	0.00777685
SDC4	-0.348969	0.00881889
SDCBP	0.314171	0.00859757
SDF4	0.383541	0.000870596
SERBP1	-0.401664	0.000242036
SERPINB2	1.96652	1.8e-14
SERPINE2	-0.33766	0.0393763
SERPINF1	-0.460779	0.0233286
SERPING1	0.764477	0.00059027
SERPINH1	-0.810895	3.63e-13
SET	-0.639724	7.09e-09
SF3B3	-0.479248	0.000266069
SFPQ	-1.0116	1.2e-14
SH3BGRL3	0.238096	0.0392313
SHCBP1	-2.19412	4.77e-29
SIL1	0.692284	1.29e-06
SLC1A5	-0.457214	0.000511785
SLC25A5	-0.369849	0.0052228
SLC25A6	-3.40737	0.0481517
SLC39A14	-0.420342	0.00360167
SLC3A2	-0.351324	0.002912
SLK	-0.381463	0.0135528
SMPD1	0.512718	1.93e-05
SMS	-0.487464	2.51e-05
SNRNP200	-0.298606	0.0140635
SNRPG	-0.64503	0.0011013
SNX18	-0.27318	0.0417616
SPIN1	-0.367951	0.00224086
SPOCK1	-0.40536	0.0540019
SRRT	-0.448916	0.000265939
SSB	-0.552342	0.000486274
SSBP1	-0.85867	0.00038366
STAT1	0.255143	0.0213153
STC2	0.393163	0.0112507
STIM2	-0.304563	0.0507569
STMN1	-0.633958	3.94e-08
SUMO2	-0.286654	0.0312172
SYNCRIP	-0.455853	5.14e-05
TAGLN2	-0.436557	0.00016044
TBCB	0.295504	0.0207038
TFPI2	-1.20015	0.0502296
TGFBI	-0.454809	0.000712672
THBS1	-0.485617	4.25e-05
THBS2	-0.601622	0.0047701
THUMPD1	-0.323507	0.0484684
THY1	0.252523	0.0320536
TIMP2	0.315741	0.00326948
TKT	-0.451126	3.6e-05
TMEM259	0.405128	0.00058103
TNFRSF10C	0.747903	0.0173005
TNFRSF11B	-0.311038	0.0206251
TNFRSF1B	-0.4753	0.0134843
TPM1	-0.349113	0.00486018
TPM2	0.302626	0.00727749
TPM4	-0.54764	1.16e-06
TRHDE	-0.268934	0.0302186
TRRAP	-0.316057	0.0150533
TUBA1B	-0.947053	1.11e-17
TUBA1C	-0.64378	5.94e-09
TUBB4B	-0.593022	8.55e-08
TUBB6	-0.414884	0.000152544
TXNDC17	0.410221	0.00922016
TYMS	-1.73833	2.66e-20
UBA52	0.306627	0.0151847
UBA6	-0.320929	0.0428893
UBB	0.373584	0.00434705
UBE2V2	-0.348533	0.0230718
UCHL1	0.559236	5.8e-07
UGDH	-0.836781	2.41e-09
UGP2	-0.270736	0.0358057
UPF2	-0.321922	0.0456919
URB1	-0.272703	0.0427291
UTRN	-0.373169	0.0157819
VAMP3	0.378225	0.00128014
VASP	-0.360297	0.010803
VAT1	0.702067	2.97e-10
VPS39	0.292945	0.0163819
WDR37	0.380462	0.0117497
XPO1	-0.501343	0.000159788
YWHAH	-0.263614	0.0282019
ZNF207	-0.398928	0.001042

## Sheet: PMD-Sen D8
Genes	Log2 fold change	p value
MMP10	-4.6344	9.15e-09
SLC25A6	-3.63607	0.0340511
PTPRK	-3.21024	2.73e-30
IGF2	-2.91896	0.0251013
CXCL8	-2.78379	0.0428135
CXCL5	-2.33901	0.037805
NOMO3	-2.12676	2.76e-10
TFPI2	-1.90646	0.00306754
MMP3	-1.84564	0.000839267
TPBG	-1.77107	1.42e-05
COL15A1	-1.76518	2.64e-09
LMNB1	-1.74075	8.25e-21
RRM2	-1.71169	2.03e-41
ERCC6L	-1.70299	1.21e-10
SHCBP1	-1.69964	2.05e-31
CDK1	-1.54157	4.02e-16
DHFR	-1.38533	2.49e-17
COL4A1	-1.36451	2.74e-36
CDH2	-1.3552	2.41e-12
RACGAP1	-1.34645	1.33e-22
COL4A2	-1.27762	2.68e-38
AREG	-1.22486	0.0252845
TYMS	-1.20134	1.25e-13
PHGDH	-1.0709	2.99e-07
COL6A3	-1.001	0.0285725
BGN	-0.983941	1.66e-07
DDX39A	-0.981561	4.7e-11
TNC	-0.9698	7.17e-11
MT1E	-0.966577	2.73e-06
GGH	-0.950015	1.33e-08
PFKP	-0.932882	1.16e-17
HMGB1	-0.931419	6.09e-17
HMGN2	-0.913173	4.13e-17
TUBA1B	-0.898166	1.09e-15
AEBP1	-0.896869	7.51e-08
EEF1B2	-0.864712	2.26e-12
NID1	-0.864658	3.18e-08
CXCL12	-0.857383	0.000210965
DARS2	-0.852074	1.02e-07
MT2A	-0.83341	0.0157008
FABP5	-0.830438	0.000969467
VEGFC	-0.802324	4.83e-07
CTHRC1	-0.799944	2.76e-08
FBN2	-0.798014	0.0136769
NASP	-0.796644	1.5e-07
HNRNPA2B1	-0.773238	1.54e-14
PAICS	-0.761554	1.17e-11
HNRNPM	-0.760109	1.95e-13
LMNB2	-0.758373	4.55e-13
DUT	-0.755512	4.09e-07
NGF	-0.755001	0.036934
SERPINH1	-0.743642	4.23e-10
ITGA2	-0.740098	1.73e-07
PCOLCE	-0.71342	0.0444649
PROCR	-0.709076	0.00197637
ABCC1	-0.704326	0.000292244
MTHFD2	-0.70079	7.51e-06
YEATS4	-0.678022	0.0275949
THBS2	-0.673911	0.000999326
FUS	-0.669282	2.01e-10
COL12A1	-0.662178	4e-05
PLAUR	-0.661807	5.5e-05
HNRNPA1	-0.659547	6.59e-10
UGDH	-0.658768	2.52e-07
FUBP1	-0.642819	2.26e-08
EIF4EBP1	-0.64216	0.000287997
DOCK10	-0.638975	4.83e-06
TGFBI	-0.6387	2.74e-09
CTPS1	-0.625869	0.000216134
NEDD1	-0.625475	0.000185281
HSPA2	-0.621446	0.00741183
HNRNPD	-0.600386	2.9e-07
MANF	-0.598704	4.17e-06
ALYREF	-0.594058	3.73e-06
CSRP2	-0.588801	0.00153114
PPT1	-0.5884	2.9e-05
SFPQ	-0.583827	7.82e-08
SMS	-0.582586	8.93e-08
COL1A1	-0.579247	1.81e-05
SNRPG	-0.576343	0.00211773
EZR	-0.573238	5.06e-05
SLC39A14	-0.572229	1.15e-05
PRPS2	-0.571608	0.0013229
PPP1R14B	-0.564634	6.88e-07
PNP	-0.562346	0.0457541
RBMX	-0.55955	9.47e-07
SLC3A2	-0.552672	2.38e-06
TPM4	-0.550397	1.94e-08
HNRNPH3	-0.547154	4.9e-06
LIMA1	-0.545385	6.79e-07
RANBP1	-0.542114	8.06e-06
NUP155	-0.540596	0.000324422
LRP8	-0.534062	0.00524144
ANP32B	-0.532516	1.19e-05
COL5A1	-0.529146	0.000375345
PTMS	-0.528937	1.82e-05
ILF3	-0.521364	2.08e-06
SPOCK1	-0.514812	0.0082551
CSPG4	-0.513243	2.21e-05
TGFB1	-0.511639	5.11e-05
MAT2A	-0.510825	0.000192978
TUBA1C	-0.505761	0.000243755
PDIA4	-0.505576	1.45e-05
HNRNPA3	-0.50396	1.13e-06
TAGLN2	-0.500852	3.1e-06
ENO1	-0.499799	4.14e-07
HNRNPAB	-0.497045	3.07e-05
CBWD5	-0.496977	0.027874
NT5E	-0.492721	2.9e-06
SERPINE2	-0.489473	0.00263772
STMN1	-0.487669	1e-05
HMGB3	-0.485667	0.00281465
HSPD1	-0.484531	1.73e-05
RBM7	-0.481041	0.00392402
PSME2	-0.478688	0.00678122
HSPA13	-0.474589	0.000212633
ITGA5	-0.473178	1.07e-05
SLC1A5	-0.472011	0.000196107
HMGA1	-0.471803	3.49e-05
COL7A1	-0.470278	0.00798881
SET	-0.467318	5.24e-06
RBM3	-0.464425	0.000500619
IGFBP3	-0.461354	0.000159976
LTBP2	-0.459288	0.000346326
TKT	-0.457867	6.83e-06
TPM1	-0.457201	0.00154272
RICTOR	-0.45332	0.00344303
PPAT	-0.451189	0.0120609
PXDN	-0.450495	4.12e-06
HMGA2	-0.450302	0.0089136
RCN3	-0.449478	0.00645433
HSP90B1	-0.44328	1.36e-05
HDGF	-0.440773	2.22e-05
VASP	-0.439363	0.00138071
MSH2	-0.439299	0.00346158
TXNRD1	-0.434797	0.00290464
PSMA4	-0.433324	0.000367508
SYNCRIP	-0.432945	6.62e-05
LSM3	-0.430327	0.00887522
PTBP1	-0.430117	3.44e-05
NUP85	-0.425849	0.0134041
PLAU	-0.424749	0.000512647
TUBB4B	-0.424543	0.000381676
PRPF38A	-0.422809	0.0106747
NPM1	-0.422445	0.00011527
CD99	-0.419886	0.00192099
CCT2	-0.418397	0.000484314
PCNA	-0.416561	0.000800585
ACTG1	-0.416065	0.000979999
ALDH1L2	-0.41584	0.039085
GMPS	-0.415118	0.00109598
HNRNPU	-0.411928	0.000190134
HSPE1	-0.409969	0.0224205
DNAJB11	-0.408933	0.00228818
ACTG2	-0.405354	0.0018725
ITGAV	-0.40174	0.00027246
G6PD	-0.400616	0.000156472
CCT5	-0.39882	0.00129641
RAB15	-0.398536	0.0472332
CDH6	-0.398479	0.00123146
UBE2V2	-0.393827	0.00674911
S100A10	-0.393239	0.00113063
LRRC59	-0.393115	0.00138542
PLS3	-0.392379	0.00310033
ANPEP	-0.392332	0.00674329
NR3C1	-0.391916	0.00140174
PSMA3	-0.391599	0.00233126
NME1	-0.391443	0.0137193
STIM2	-0.390981	0.00760182
COL5A2	-0.385345	0.00269163
SLC25A5	-0.384714	0.00123258
EMILIN1	-0.373998	0.00296061
FLNA	-0.372761	0.000431037
HNRNPDL	-0.370542	0.00270388
FBN1	-0.369353	0.00638723
YWHAH	-0.367926	0.00618816
RUVBL2	-0.366264	0.00444087
SERPINE1	-0.365476	0.0115981
CBX3	-0.365088	0.00229308
MRTO4	-0.361598	0.0126981
COLGALT1	-0.356653	0.00112131
IL6ST	-0.356496	0.000806556
SUMO2	-0.354679	0.0117856
SPIN1	-0.352664	0.00185494
DBI	-0.352634	0.00720088
TNFRSF11B	-0.352407	0.00622656
GTF2F2	-0.352193	0.0103581
PPIB	-0.349147	0.00156066
HSPA5	-0.34681	0.00188112
PA2G4	-0.345926	0.0112364
TXN	-0.34487	0.026411
NCL	-0.343344	0.00112103
TTYH3	-0.337828	0.000986602
PDCD5	-0.336688	0.0157917
HNRNPK	-0.335706	0.000811326
SRRT	-0.334806	0.00420884
PPIP5K2	-0.334723	0.00833879
NRP1	-0.334389	0.0305483
PPP1CC	-0.328348	0.00656169
UBE2N	-0.32582	0.0201612
SH3GL1	-0.321236	0.00423622
SLK	-0.321192	0.00813888
CALR	-0.31871	0.00164029
CSE1L	-0.318637	0.0059486
RB1	-0.317114	0.014279
NOP14	-0.31673	0.0232141
SF3B3	-0.314432	0.00824811
LMNA	-0.314045	0.00279953
ARPC5	-0.309697	0.0154775
FN1	-0.309383	0.027041
ASPH	-0.308921	0.00239546
API5	-0.308676	0.00766488
GLRX3	-0.30855	0.0243659
PTGES3	-0.306871	0.00700294
TALDO1	-0.306345	0.0137754
PSMA7	-0.305667	0.00687446
MSN	-0.305089	0.013671
AIMP1	-0.303365	0.0290501
GPI	-0.301854	0.00975487
VIM	-0.301468	0.00178384
IPO9	-0.301332	0.0127133
ZNF207	-0.299555	0.00875726
TUBB6	-0.298814	0.0284887
UBA6	-0.297867	0.0165335
KHSRP	-0.293399	0.00520591
ACTR2	-0.292396	0.00501772
HNRNPC	-0.289854	0.00547137
GSPT1	-0.287672	0.0112754
YBX1	-0.286272	0.0032635
ACTR3	-0.285543	0.0251869
CORO1C	-0.284969	0.0202157
EIF2S1	-0.280565	0.0218595
XPO1	-0.278943	0.0139421
PSMC1	-0.278528	0.0252917
SSB	-0.275924	0.0175761
LMAN1	-0.274766	0.00872191
CCT6A	-0.274503	0.030495
MAPRE1	-0.274406	0.0177984
SEC23A	-0.269378	0.0256623
PDIA6	-0.268249	0.0118663
FSTL1	-0.267349	0.00625907
NUCB2	-0.266344	0.0249234
FERMT2	-0.265182	0.0144612
SNX18	-0.264233	0.0315901
ELAVL1	-0.26102	0.0255529
GNL2	-0.260776	0.0491877
HSP90AB1	-0.260014	0.0211188
SERBP1	-0.259747	0.0165643
RUVBL1	-0.258425	0.0472601
MATR3	-0.255239	0.013974
PLOD3	-0.25411	0.0277319
UGP2	-0.253268	0.03478
PFN1	-0.253196	0.0246982
NUDC	-0.252122	0.0324481
ATIC	-0.25196	0.0417597
PPP1CA	-0.251409	0.0511689
RAP1B	-0.251014	0.0396537
CD109	-0.248359	0.0364301
PSMD6	-0.245675	0.047416
SNRNP200	-0.245421	0.0273733
HSPA9	-0.238796	0.0264677
YWHAZ	-0.237638	0.0358333
LASP1	-0.233492	0.0351246
SEC13	-0.231374	0.0463179
PDIA3	-0.230024	0.0307712
HSPH1	-0.225325	0.037893
PHC2	-0.225206	0.0408522
PCBP2	-0.223553	0.041035
EIF4G2	-0.221276	0.0220097
CNN2	-0.220231	0.0256767
RAN	-0.218801	0.0496256
MMP2	-0.217216	0.0488335
NAP1L1	-0.215959	0.0375627
TCP1	-0.213928	0.0513296
RPS7	-0.210039	0.0481149
CALU	-0.209639	0.040108
MAP4K4	-0.207374	0.0505879
UBE2D3	-0.201088	0.0518405
FHL2	0.206796	0.0486881
SCRN1	0.212192	0.0528637
DBNL	0.215022	0.0506731
ASCC3	0.216354	0.0446435
NEO1	0.217239	0.0515906
PARVA	0.231124	0.0364701
SH3BGRL	0.232183	0.0510402
IGF2R	0.23296	0.0483123
GDI1	0.236984	0.0400971
PLXNB2	0.237382	0.0256552
LAMP1	0.239065	0.02698
UBA52	0.24	0.0448918
CD248	0.2404	0.0360129
PRCP	0.240713	0.0480411
THY1	0.242022	0.0216622
HADHA	0.247477	0.0184515
PRKAR1A	0.249448	0.0151905
CD63	0.251578	0.0114954
ATRN	0.25438	0.0240474
LAP3	0.258661	0.0421862
PRDX4	0.260957	0.0245509
ACTR1A	0.261595	0.0331937
EIF6	0.261729	0.0318933
TIMP2	0.269719	0.00638654
LRP1	0.270239	0.0520335
FBXL18	0.274141	0.0506339
CDC34	0.275909	0.0266877
BSG	0.276207	0.00653568
RAB11A	0.278772	0.0453492
DYNC1LI2	0.280242	0.0101385
TUBA1A	0.28172	0.00384248
EFEMP1	0.281955	0.0210279
VPS39	0.287102	0.012866
AP2A1	0.292363	0.0101285
GNS	0.293531	0.00861765
DAG1	0.296828	0.015984
DPP7	0.299203	0.0117052
PEBP1	0.299803	0.0059645
CTSA	0.302434	0.00678681
SPTAN1	0.306552	0.00805198
TSPAN9	0.306831	0.02592
VAMP3	0.308178	0.00838572
TMEM259	0.308596	0.00433988
PRDX2	0.310245	0.0119454
FAS	0.310528	0.0158078
LAMB2	0.311105	0.0116689
UCHL1	0.314124	0.00257517
ATP2B4	0.314125	0.0148697
DDB1	0.31828	0.00154398
PLAT	0.320905	0.0117919
PPP2R1A	0.32135	0.00433574
PEA15	0.324072	0.00898167
PLOD1	0.326563	0.00213931
GNAI2	0.329897	0.00164334
MAP1B	0.331944	0.00968364
OPTN	0.332648	0.00325076
GM2A	0.334566	0.0136636
BCL2L13	0.335854	0.00340503
MAN2B1	0.337356	0.0105472
RAD23B	0.3377	0.00289162
PYGB	0.340097	0.00365523
KIAA0930	0.340717	0.00445077
FDPS	0.345268	0.023116
PC	0.346313	0.0372769
SDC2	0.346615	0.0120683
RAB5B	0.348823	0.0014367
DST	0.350118	0.000429123
CKB	0.352911	0.0247398
SYNPO	0.355268	0.00103982
PTPN13	0.378603	0.00094609
COMT	0.386215	0.000938667
APP	0.389051	0.000367318
HEXB	0.389889	0.000309824
MVD	0.409042	0.00500906
PDLIM1	0.413515	0.00136903
MACF1	0.414845	4.89e-05
OS9	0.415832	0.000288117
SDF4	0.41977	4.36e-05
CYB5R3	0.423613	2.01e-05
HTRA1	0.428955	8.27e-05
EFNB1	0.430321	0.00121116
PRDX5	0.434572	7.11e-05
MINK1	0.435122	0.000111007
ATOX1	0.439605	0.00959233
STOM	0.443809	0.00245739
DNASE2	0.445526	0.00586513
F10	0.447228	0.0509056
LRBA	0.449205	0.000697027
NUCB1	0.449308	0.000286934
GALNT5	0.449734	3.94e-05
CST3	0.450891	5.71e-05
GDF15	0.46945	0.00085254
LAMB1	0.471881	0.000414134
ATP6AP2	0.477756	7.25e-06
KITLG	0.480481	7.91e-05
IGFBP7	0.485265	7.42e-05
AAMDC	0.492406	0.0409142
CDS2	0.494348	6.86e-05
NCSTN	0.497554	2.67e-05
GPX1	0.501562	7.13e-06
CTSD	0.506034	6.7e-06
GAA	0.506384	0.000331926
CD81	0.50884	6.83e-07
ITM2B	0.511981	2.07e-06
GSN	0.520468	1.16e-06
IGFBP4	0.520819	3.17e-05
LUM	0.525992	0.0025866
DPYSL2	0.533739	0.000202282
GAS6	0.535695	5.14e-06
GNPTG	0.535976	0.000103861
ATP6AP1	0.542188	7.21e-06
PRNP	0.551422	1.03e-07
LAMA4	0.55226	4.73e-06
VAT1	0.553	3.34e-08
PVR	0.555523	5.19e-07
SMPD1	0.56728	7.22e-07
NAGLU	0.569163	2.8e-05
NPC2	0.579401	8.86e-06
MFGE8	0.582857	4.64e-08
LGALS3BP	0.594799	8.67e-06
PRDX6	0.601257	1.69e-08
QSOX1	0.612236	0.000161509
FYN	0.631467	6.96e-05
SIL1	0.632273	1.28e-06
MAMDC2	0.633308	0.00397587
PHPT1	0.635009	2.35e-07
AKR1C1	0.642597	0.00700341
RRM2B	0.64501	2.56e-07
CPQ	0.652972	1e-05
PSAP	0.664872	3.19e-10
SERPINB2	0.694874	0.0454037
GRN	0.702858	3.67e-12
PAM	0.731331	5.89e-13
CYFIP2	0.740061	7.44e-05
NDRG1	0.744276	1.79e-08
PRSS23	0.752347	3.97e-10
ITPR1	0.766778	0.000804624
NRG1	0.781092	2.87e-06
JUP	0.840838	6.46e-08
DSP	0.858568	6.75e-06
SERPING1	0.95623	4.09e-05
DPP4	0.978786	6.68e-17
TNFRSF10C	1.00377	0.000316446
QPRT	1.13817	1.9e-15
FABP3	1.14827	0.0107713
A2M	1.35451	8.73e-18
COL11A1	1.43357	1.88e-08
KIAA1671	2.2763	0.0112514
C4A	2.73902	0.00269099
APOD	3.89473	0.00428521
RPL7A	3.98427	0.0187436
GSTP1	0.248495	0.0199818
MAN2B2	0.676496	3.11e-09

## Sheet: PMD-Sen D16
Genes	Log2 fold change	p value
A2M	2.59259	0.000175653
ACAT2	-0.839652	1.43e-05
ACLY	-0.280024	0.0274759
ACOT9	-0.382228	0.00946292
ACTA2	-0.670153	0.00154385
ACTB	-0.481675	0.00129643
ACTG1	-0.658551	0.00011244
ACTG2	-0.742523	1.29e-06
ACTN1	-0.354313	0.0175394
ACTR2	-0.651053	2.55e-06
ACTR3	-0.553978	9.31e-05
ADAM9	-0.350869	0.0501461
AIMP1	-0.680785	4.94e-05
AIP	0.402454	0.0135731
AKR1C1	2.26097	4.37e-30
AKR1C3	3.00738	3.5e-08
ALCAM	-0.467395	0.0023468
ALYREF	-0.822606	5.51e-08
ANP32B	-0.713003	2.23e-05
API5	-0.491555	0.00052225
APLP2	0.463481	0.000227838
APOD	4.24478	0.00121133
APP	0.555011	2.85e-05
ARCN1	-0.289505	0.02313
AREG	-1.12724	0.036772
ARHGDIA	-0.307412	0.0160248
ARPC2	-0.303714	0.0210782
ARPC5	-0.457202	0.000815267
ASPH	-0.439509	0.0262993
ATOX1	0.462658	0.011178
ATP6AP1	0.377949	0.0162393
ATP6AP2	0.537517	9.3e-05
ATRN	0.352456	0.0100004
B2M	0.410515	0.00175707
BCAT1	-0.427183	0.0121094
BCL2L13	0.581297	1.51e-05
BLZF1	-0.689679	0.000925193
BMS1	-0.555797	0.000123544
BSG	0.400913	0.00147574
BTD	0.523448	0.0040399
C1S	1.27753	1.75e-08
C3	2.57489	0.0145501
C4A	3.42227	3.54e-07
C7	1.9878	3.2e-07
CAB39	-0.34609	0.036297
CALD1	-0.547263	0.000138484
CALR	-0.480252	0.00240308
CAMK2B	2.54294	0.018613
CAP1	-0.362255	0.0056017
CBWD2	-0.431287	0.0432879
CBWD3	-1.70218	0.00017493
CBWD5	-0.579841	0.02298
CBX3	-0.764227	1.17e-06
CCL2	1.1461	4.26e-06
CCT2	-0.670928	2.04e-07
CCT4	-0.2841	0.0309886
CCT5	-0.657423	4.64e-07
CCT6A	-0.673448	2.32e-07
CCT7	-0.300257	0.0179494
CCT8	-0.375461	0.00426309
CD109	-0.636226	1.14e-05
CD63	0.295351	0.0164018
CD81	0.582938	1.89e-06
CDC34	0.303851	0.0322889
CDH2	-1.58591	9.97e-21
CDK1	-2.86331	0.00390633
CDS2	0.723561	1.25e-06
CDV3	-0.388036	0.00382591
CFH	0.600634	0.00102551
CFL1	-0.379679	0.00344246
CFL2	-0.612997	0.00036008
CLASP2	-0.387497	0.0363501
CLEC3B	1.24726	0.000141572
CLIC4	-0.345787	0.0167531
CLU	0.49378	0.000410327
CLUH	-0.38341	0.013179
CMPK1	-0.389432	0.0113966
CNN2	-0.3554	0.0493221
COL14A1	1.5756	0.0269105
COL1A1	-0.52715	0.00125815
COL3A1	0.536718	0.00219287
COL4A1	-1.50165	1.06e-29
COL4A2	-1.31001	2.14e-25
COL6A3	-0.68893	0.00141988
COL7A1	-0.753529	6.85e-06
COLGALT1	-0.46674	0.000360929
COMP	2.50675	0.00307657
COMT	0.415278	0.00269624
CORO1C	-0.583395	9.61e-06
COTL1	-0.393081	0.00187886
CPQ	1.01254	1.36e-08
CRMP1	0.618731	0.00449657
CSE1L	-0.597321	0.000220045
CSF1	0.479325	0.0417491
CSPG4	-0.876314	1.29e-08
CSRP1	-0.553126	7.77e-05
CSRP2	-0.811813	9.36e-05
CST1	1.93847	2.52e-05
CST3	0.862883	7.89e-12
CTPS1	-1.08747	1.19e-11
CTSA	0.515064	0.000244252
CTSB	0.506928	0.000225265
CTSC	0.49818	0.00115829
CTSD	0.634049	2.82e-06
CXCL5	-2.39439	0.0369099
CYB5R3	0.534531	1.34e-05
CYCS	-0.85218	3.7e-06
CYFIP1	-1.05607	0.0516781
CYFIP2	0.795458	0.000461715
DARS2	-0.962302	5.52e-08
DBI	-0.566471	0.000162017
DCN	0.755919	2.04e-05
DDB1	0.307274	0.0136163
DDX1	-0.402932	0.00234056
DDX39A	-1.47469	1.53e-19
DHFR	-1.67595	1.07e-13
DNAJB11	-0.69981	1.41e-05
DNASE2	0.521946	0.00270075
DOCK10	-1.11972	3.08e-10
DOCK11	-0.353719	0.0475741
DPP4	0.983227	7.58e-12
DPP7	0.530506	0.000451843
DPYSL2	0.880751	3.17e-08
DSP	0.70239	0.000886676
DUT	-0.822395	6.87e-07
ECD	-0.344963	0.0421695
EFEMP1	0.949668	1.66e-05
EFEMP2	0.442999	0.00155562
EFNB1	0.609884	6.09e-05
EHD1	-0.295391	0.0272823
EHD2	0.337685	0.0167858
EIF2S1	-0.575033	8.64e-05
EIF3A	-0.480657	0.000236623
EIF3B	-0.26101	0.0383581
EIF4A2	0.33182	0.0363552
EIF4EBP1	-0.578828	0.0103385
EIF4G1	-0.301807	0.0142466
EIF4G2	-0.255783	0.0392478
EIF5AL1	-0.656704	0.00545011
ELAVL1	-0.306747	0.0258248
ENO1	-0.575504	2.72e-06
EPB41L3	-0.745777	4.61e-05
ERCC6L	-2.92692	3.02e-11
EZR	-1.08609	6.76e-12
F10	0.635829	0.00623242
FABP3	1.07262	0.0205902
FABP5	-1.79263	4.46e-09
FASN	-0.691077	9.33e-05
FBN1	-0.342208	0.0371275
FERMT2	-0.352737	0.00796518
FHL2	0.363255	0.0480004
FKBP4	-0.499562	0.000508378
FLNA	-0.468317	0.0018227
FLNB	-0.415734	0.0167979
FLNC	-0.490822	0.00287455
FRYL	-0.403557	0.00770128
FUBP1	-1.04642	2.49e-14
FUS	-0.900054	4.69e-11
FYN	0.759346	4.87e-05
G3BP1	-0.341239	0.00966292
GAA	0.90728	3.19e-07
GAS6	0.449618	0.00138485
GDF15	0.399673	0.0178528
GGCT	-0.890767	0.00327207
GGH	-1.43251	2.32e-09
GLRX3	-0.396253	0.0142085
GM2A	0.47733	0.00188976
GMPPB	-0.42753	0.0125127
GMPS	-0.600233	0.000189506
GNAI2	0.336737	0.00776104
GNL2	-0.651324	1.05e-05
GNPTG	0.674978	1.67e-05
GNS	0.527322	0.0001169
GPX1	0.38912	0.00284309
GRN	0.834117	2.3e-11
GSN	0.614284	3.15e-06
GSPT1	-0.487936	0.000345241
GSTP1	0.391866	0.00182111
GTF2F2	-0.551562	0.000573339
HBD	1.59726	0.00287088
HDGF	-0.40057	0.00197941
HEXA	0.647283	0.000564671
HKDC1	1.33552	0.00339293
HLA-C	1.20156	0.00383345
HMGA1	-0.523586	0.0180794
HMGA2	-1.57502	1.94e-21
HMGB1	-1.14023	5.93e-18
HMGB3	-0.544249	0.00236284
HMGN2	-1.14106	3.21e-18
HNRNPA1	-1.00878	3.3e-11
HNRNPA2B1	-1.21794	7.97e-23
HNRNPA3	-0.909898	8.57e-13
HNRNPAB	-0.754765	1.27e-07
HNRNPD	-0.810801	8.46e-09
HNRNPDL	-0.67832	0.000226782
HNRNPH1	-0.851992	1.44e-05
HNRNPH3	-1.04138	3.16e-13
HNRNPK	-0.361444	0.00365036
HNRNPM	-1.00627	1.99e-15
HNRNPU	-0.556445	4.13e-05
HSP90AA1	-0.388461	0.00311878
HSP90AB1	-0.404176	0.00155988
HSP90B1	-0.715802	2.49e-08
HSPA13	-0.689371	0.000618867
HSPA4	-0.295072	0.0243113
HSPA4L	-0.421385	0.0526887
HSPA5	-0.458395	0.0191308
HSPA8	-0.31897	0.0126173
HSPA9	-0.438551	0.000665598
HSPD1	-0.82753	6.88e-11
HSPE1	-0.824187	3.15e-05
HSPH1	-0.435916	0.00565221
HTRA1	0.632055	1.04e-06
IFI35	0.575593	0.0133168
IGF2R	0.416218	0.00334506
IGFBP2	1.6653	7.21e-13
IGFBP4	0.889596	2.46e-07
IGFBP5	0.932767	0.0369573
IGFBP7	0.720561	2.81e-07
IL6ST	-0.507787	0.00204441
ILF3	-0.653123	9.73e-07
IMPA1	-0.664816	0.000923661
IPO5	-0.435518	0.000895147
IQGAP1	-0.313491	0.0188529
ISOC1	0.666673	0.00137242
ITGA2	-1.14794	5.52e-10
ITGA5	-0.71349	7.3e-09
ITGB3	0.661259	0.00532096
ITM2B	0.725595	2.64e-08
ITPR1	1.56423	1.08e-11
JUP	1.3675	3.68e-20
KATNAL2	1.39071	0.000250625
KHSRP	-0.391639	0.00213022
KIAA0930	0.670231	2.01e-06
KIAA1671	3.40433	3.47e-06
KIF5B	-0.720687	0.000521248
KITLG	0.395544	0.00953184
KPNB1	-0.449063	0.000472526
LAMA4	0.889539	4.76e-10
LAMA5	0.71995	0.00117101
LAMB1	0.834313	1.24e-09
LAMP1	0.308353	0.0205186
LAP3	0.425501	0.00525819
LARP7	-0.725857	0.00029577
LASP1	-0.342709	0.00518979
LDHB	-0.423167	0.0351306
LGALS3BP	1.10699	8.26e-16
LIMA1	-0.854933	8.08e-07
LMAN1	-0.458477	0.00123703
LMAN2	0.32687	0.0154129
LMNA	-0.478007	0.00029029
LMNB1	-2.89396	3.57e-31
LMNB2	-1.04085	4.54e-16
LRBA	0.663205	1.05e-05
LRP1	0.338345	0.0439739
LRP8	-0.670757	0.0076626
LRRC59	-0.65587	2.02e-06
LTA4H	0.326121	0.0340448
LTBP2	-0.313364	0.0363764
LUM	0.814096	5.77e-08
MACF1	0.288018	0.0185001
MAMDC2	-0.395336	0.0483833
MAN1A1	0.408417	0.00438049
MAN2B1	0.609781	9.4e-05
MAN2B2	0.7588	2.9e-08
MANBA	0.624988	3.76e-05
MANF	-0.623317	0.00337049
MAP4K4	-0.372804	0.00343284
MAPRE1	-0.438043	0.00145847
MARCKSL1	0.363288	0.0453118
MAT2A	-0.546918	0.000324146
MFAP4	1.2504	0.0243859
MFGE8	0.586936	2.2e-06
MINK1	0.363729	0.00659851
MMP10	-2.25157	0.00331037
MOB1B	-0.654649	0.00297389
MOXD1	0.668609	0.00269552
MRTO4	-0.753416	1.11e-06
MSH2	-0.639643	0.000361772
MSN	-0.510782	6.69e-05
MT1E	-1.4709	5.11e-10
MTHFD2	-0.679954	0.0010074
MTMR3	0.623251	0.0152981
MYH9	-0.346449	0.0264676
NAA25	-0.63137	0.00110626
NACA	-0.335427	0.0104205
NAGLU	0.719593	1.49e-06
NANS	-0.432585	0.00747527
NAP1L1	-0.34805	0.0168689
NASP	-1.1079	2.12e-10
NCF2	-0.95253	0.0429248
NCL	-0.675411	1.75e-07
NCSTN	0.586365	4.45e-05
NDRG1	1.04452	6.21e-11
NEDD1	-1.04142	7.99e-07
NEO1	0.271992	0.0488002
NGF	-1.01933	0.0160668
NME1	-0.61975	0.000261945
NNMT	0.767721	0.00273291
NOMO3	-2.47236	8.51e-12
NOP14	-0.357774	0.0266518
NPC2	0.768961	1.9e-07
NPM1	-0.667888	5.32e-08
NR3C1	-0.507825	0.000672433
NRG1	0.514057	0.00273523
NRP1	-0.881307	4.74e-06
NSF	4.79484	0.0141536
NT5E	-0.725252	5.26e-06
NUCB1	0.752097	2.56e-07
NUCB2	-0.569224	0.000374144
NUDC	-0.420602	0.00212926
NUP155	-0.794103	2.42e-06
NUP85	-0.623101	0.00111724
OPTN	0.391245	0.00209181
OS9	0.589846	5.36e-05
PA2G4	-0.652545	8.91e-06
PAFAH2	0.440829	0.0211869
PAICS	-1.08876	4.32e-15
PAM	0.938786	3.85e-14
PANK3	-0.553181	0.00194374
PCNA	-0.642226	8.82e-06
PDAP1	-0.281346	0.0318653
PDCD5	-0.594214	0.000270502
PDIA4	-0.441897	0.0114754
PDIA6	-0.384269	0.00402542
PDLIM1	1.07598	8.28e-16
PDLIM5	-1.15254	2.23e-16
PEBP1	0.276606	0.0394527
PFDN2	-0.352161	0.0257574
PFKP	-0.765185	6.34e-06
PFN1	-0.365696	0.00358891
PGGT1B	-0.53827	0.0194356
PHB	-0.42634	0.00251545
PHPT1	0.608937	0.000186495
PLAT	0.960015	1.06e-12
PLAU	-0.576768	0.000643472
PLAUR	-1.16828	1.81e-11
PLEC	-0.353958	0.0330364
PLOD1	0.315371	0.0127261
PLOD2	-0.416293	0.00796708
PLOD3	-0.325947	0.0202952
PLS3	-0.644703	4.91e-06
PLTP	0.492472	0.0287585
PLXNB2	0.336156	0.0343956
PNP	-1.5134	3.39e-07
PPAT	-0.926773	5.21e-06
PPIB	-0.327724	0.0291464
PPIP5K2	-0.762207	3.01e-05
PPP1CA	-0.411925	0.0026527
PPP1CC	-0.574191	1.74e-05
PPP1R14B	-0.743629	2.33e-08
PPT1	-0.588324	0.000194588
PRCP	0.319861	0.0307845
PRDX2	0.272394	0.0455855
PRDX4	0.392582	0.0059839
PRDX5	0.616698	2.98e-05
PRDX6	0.52136	4.07e-05
PRELP	0.985963	0.0378168
PRKAR2A	-0.300054	0.0322742
PRMT1	-0.400134	0.00291484
PRNP	0.978102	5.63e-11
PRPF19	-0.277443	0.0536771
PRPF38A	-0.570629	0.00229994
PRPS2	-0.670955	0.0011501
PRSS23	0.871367	1.9e-07
PSAP	0.870404	6.47e-12
PSMA3	-0.534164	0.000932565
PSMA4	-0.373433	0.00848582
PSMA5	-0.312065	0.0454406
PSMA7	-0.319271	0.0140409
PSMB2	-0.394142	0.00979898
PSMC2	-0.340287	0.0182187
PSMC6	-0.41104	0.00559929
PSMD2	-0.384322	0.00682112
PSMD6	-0.318031	0.0516049
PTBP1	-0.493498	0.00176297
PTGDS	2.50275	0.0132763
PTGES	1.02077	0.00236488
PTGIS	2.50809	0.00555941
PTGS1	0.460769	0.000830031
PTK7	0.553573	0.0115597
PTMS	-0.479132	0.000239399
PXDN	-0.388212	0.00134056
QPRT	1.36247	2.77e-17
QSOX1	1.30252	8.33e-15
RAB11B	0.285482	0.0530187
RAB5B	0.409396	0.00179255
RACGAP1	-1.96403	2.94e-17
RALA	-0.460781	0.00221391
RAN	-0.434895	0.000662573
RANBP1	-0.727165	1.54e-07
RAP1B	-0.38562	0.00658939
RB1	-0.663651	0.000453373
RBM3	-0.73184	5.13e-06
RBM7	-0.595719	0.00169149
RBMX	-0.621409	9.19e-06
RDX	-0.540541	0.000767696
RICTOR	-0.700769	0.000225688
RPE	-0.516917	0.00225484
RPL17	-0.48016	0.0237665
RPL36A	-1.05942	0.0195626
RPL7	-0.321989	0.0503727
RPS9	-2.28771	0.00011564
RRM2	-2.66067	2.91e-06
RRM2B	0.391758	0.0325812
RRP7A	-0.405783	0.00937735
RUVBL1	-0.389137	0.00924524
RUVBL2	-0.578752	6.34e-05
S100A10	-0.327673	0.0281028
S100A16	-0.572089	0.000203477
SDC2	0.529592	0.000930372
SDF4	0.514912	4.06e-05
SEC13	-0.320603	0.0215991
SEC23A	-0.634522	7.34e-06
SEPTIN11	-0.32149	0.0149419
SERBP1	-0.605195	1.85e-06
SERPINE1	-0.864698	2.5e-08
SERPINF1	0.54946	0.0339153
SERPING1	1.67472	5.7e-11
SERPINH1	-0.607178	0.00125952
SET	-0.57542	1.42e-05
SF3B3	-0.397068	0.00815756
SFPQ	-0.797168	3.89e-09
SH3GL1	-0.385932	0.00577514
SHCBP1	-2.80742	9.21e-23
SIL1	0.765414	3.31e-07
SLC25A5	-0.503503	0.000262205
SLC39A14	-0.694976	8.47e-05
SLK	-0.765175	0.000183901
SMPD1	0.568666	2.27e-05
SMS	-0.786359	3.35e-09
SMTN	-0.897493	2.93e-10
SNRPG	-0.761628	0.000366214
SOD3	1.38641	1.23e-07
SPIN1	-0.285657	0.0418106
SPTAN1	0.290419	0.0283484
SRP72	-0.37442	0.0052761
SRRT	-0.520878	0.000319294
SSB	-0.838342	1.1e-06
SSBP1	-0.806312	0.00150215
STAT1	0.73659	5.18e-08
STIP1	-0.364211	0.00483379
STMN1	-0.802433	3.53e-08
STOM	0.978758	6.82e-08
SUB1	-0.363166	0.0173975
SUCLA2	-0.622851	0.00113708
SYNCRIP	-0.801478	5.91e-10
SYNPO	0.569037	9.58e-06
TAGLN	-0.294183	0.0195832
TAGLN2	-0.553353	1.28e-05
TANC1	0.441686	0.00784623
TBCA	-0.335104	0.0512386
TBXAS1	1.07997	1.56e-08
TCP1	-0.369181	0.00395252
TFPI2	-2.15371	0.00281161
TGFB1	-0.277112	0.0486061
THY1	0.549477	1.44e-05
TIMP1	0.35931	0.00334843
TIMP2	0.298587	0.015491
TKT	-0.319161	0.0382739
TMEM259	0.258279	0.0456417
TNC	-0.640823	0.000395341
TNFRSF1A	0.397653	0.00309745
TOMM34	-0.509922	0.00127226
TOP1	-0.397456	0.00214037
TOR1AIP1	0.322351	0.0249516
TPBG	-1.20196	0.00632615
TPM1	-0.790915	1.8e-05
TPM3	-0.368661	0.00427324
TPM4	-0.622412	0.000344046
TPP1	0.604218	0.00127531
TRHDE	-0.78189	1.73e-06
TSPAN9	0.468182	0.0078648
TTYH3	-0.520894	0.000510753
TUBA1B	-1.35372	7.55e-26
TUBA1C	-1.18054	7.06e-20
TUBB2A	-0.381853	0.0107122
TUBB4B	-1.01789	2.91e-16
TUBB6	-0.912418	1.79e-11
TWF1	-0.567977	0.0013217
TXN	-0.332797	0.0481769
TYMS	-1.71556	2.05e-20
UBA6	-0.673808	0.00124071
UBB	0.328152	0.0100406
UBC	0.257837	0.0435857
UBE2N	-0.582159	0.000107706
UBE2V2	-0.792096	4.42e-05
UCHL1	0.373726	0.00480805
UGDH	-0.772896	7.11e-08
UGP2	-0.371858	0.0107924
UPF2	-0.645836	0.00103641
UQCRB	-0.435492	0.00282196
URB1	-0.424777	0.00330356
UTRN	-0.433825	0.00194407
VAMP3	0.350084	0.00957748
VASP	-0.66148	1.61e-06
VAT1	0.715262	1.13e-08
VBP1	-0.545856	0.00475407
VCAN	-0.551398	8.9e-05
VCL	-0.275419	0.046626
VEGFB	0.38328	0.018049
VEGFC	-0.952216	8.7e-09
VPS39	0.486269	0.000304826
VTN	2.16634	3.78e-06
WDR1	-0.491887	0.000334311
XPO1	-0.539671	0.00116626
YES1	-0.54897	0.00315423
YWHAH	-0.61027	7.13e-06
YWHAZ	-0.394918	0.00219084
ZNF207	-0.427093	0.00173361

## Sheet: DDR-Sen D0
Genes	Log2 fold change	p value
A2M	0.742426	1.69e-08
AAAS	-0.281917	0.040073
ACAT2	-0.654842	3.81e-06
ACBD3	0.474317	9.46e-05
ACLY	0.196413	0.0404906
ACO2	0.426911	0.000200027
ACOT7	0.531937	1.33e-05
ACSL4	-0.474898	1.43e-06
ACTA2	-0.81213	3.61e-15
ACTB	-0.591382	1.07e-10
ACTBL2	3.41553	2.3e-06
ACTG1	-0.62754	6.11e-10
ACTG2	-0.4714	1.5e-05
ACTR1B	0.343721	0.00219144
ACTR2	-0.4605	1.38e-06
ACTR3	-0.607744	8.43e-07
ADAM10	-0.237981	0.0122604
ADD1	-0.33489	0.000575114
AGRN	0.890121	2.78e-10
AHCY	0.364437	0.00713798
AK2	-0.2846	0.0181362
AKAP12	-0.35879	0.00823915
AKR1A1	0.532062	0.000356722
AKR1C1	0.801154	1.19e-06
ALCAM	-0.468932	1.93e-05
ALDH1B1	0.65071	2.7e-05
ALYREF	-0.639273	1.71e-05
ANP32B	-0.956719	8.86e-18
ANXA5	-0.26509	0.0049989
ANXA6	-0.339523	0.00115475
APEH	-0.369176	0.00102811
APLP2	0.490553	4.33e-07
APOE	0.66461	0.0008193
APP	0.201765	0.0487105
AREG	1.43786	3.18e-05
ARHGDIA	-0.385921	0.000193801
ARHGEF12	-0.295368	0.0112141
ARPC4	-0.495422	2.46e-05
ARPC5	-0.412502	0.000605912
ASCC3	0.540896	4.22e-08
ASPH	-0.252888	0.00555387
ATOX1	0.740933	1.41e-06
ATP1A1	0.839191	3.48e-17
ATP6AP1	0.445086	4.6e-05
ATP6AP2	0.513112	2.24e-06
ATP6V1B2	0.30383	0.00379683
BAG3	0.224192	0.0283187
BCAT1	-0.348283	0.00149531
BID	-0.486306	8.51e-05
BSG	0.452618	8.44e-06
BTD	0.397712	0.00937792
CALM1	-0.266976	0.00573364
CALU	-0.258591	0.00413887
CAMK2B	2.91871	0.00308678
CAMK2D	-0.454263	6.33e-06
CAND2	-1.23247	4.74e-10
CAP1	-0.309028	0.00581309
CAPZA1	-0.416422	4.13e-05
CAPZA2	-0.286181	0.00801726
CAPZB	-0.329482	0.00153837
CBR3	-0.897171	0.0124914
CBX3	-0.60441	1.13e-07
CCT2	-0.581851	3.21e-09
CCT3	-0.330008	0.00106727
CCT4	-0.223573	0.0257781
CCT5	-0.654503	3.54e-11
CCT6A	-0.385515	8.83e-05
CCT8	-0.205653	0.0403009
CD109	0.61648	5.12e-08
CD248	0.240835	0.0268225
CD44	-0.22655	0.0238721
CD59	0.321366	0.000576879
CD63	0.227091	0.0168942
CDC42	-0.23403	0.0244129
CDH13	0.603891	0.000236896
CDH6	0.70217	3.31e-09
CDK1	-5.23168	8.43e-107
CDK16	-0.368811	0.000432779
CDK20	1.21252	1.47e-07
CDV3	-0.522775	3.81e-07
CHD4	-0.431007	0.0511558
CLASP1	0.297731	0.00537333
CLEC3B	-0.6673	0.0481288
CLIC4	-0.482904	3.11e-05
CLPX	-0.267028	0.0463032
CLU	0.508177	1.45e-06
CLUH	-0.449909	6.07e-05
CMPK1	-0.264638	0.0123825
CMTM6	-0.455184	0.000157568
CNN2	-0.808246	2.9e-18
CNN3	-0.273758	0.0114057
COG1	0.283308	0.0306467
COL15A1	-0.985417	4.56e-06
COL3A1	-0.280887	0.0361369
COL5A2	-0.493516	1.9e-07
COL7A1	2.60298	4.73e-87
COMT	0.306553	0.00393155
COPA	0.199557	0.0370544
COPG1	0.215228	0.029471
CORO1C	-0.320012	0.0013193
COTL1	-0.219775	0.0247281
CPQ	0.492093	0.000883954
CPTP	-0.429862	0.00187849
CRIP2	0.352822	0.00472898
CROCC	0.472568	0.00207804
CSE1L	-0.486889	2.27e-05
CST1	1.11278	0.0116927
CST3	0.613878	7.49e-09
CTHRC1	-0.327599	0.00369753
CTSA	0.524602	3.26e-06
CTSB	0.690287	3.11e-11
CTSC	-1.16533	6.14e-28
CTSD	0.327129	0.00209564
CTSL	0.705642	7.94e-11
CXCL12	0.592419	0.000283733
CYB5R3	0.226464	0.0174236
CYFIP1	-0.947467	0.0443119
CYFIP2	3.13093	7.87e-54
DARS2	-0.512786	0.000326282
DBN1	-0.646842	3.58e-09
DDAH1	-0.768219	1.41e-07
DDB1	0.229282	0.0181147
DDX39A	-0.567043	5.33e-06
DHFR	-1.16589	6.61e-13
DNASE2	0.515942	0.00035733
DOCK11	-0.39208	0.0125847
DOCK8	6.8249	2.69e-05
DOCK9	0.517558	0.00050673
DPYSL2	-0.798901	1.72e-11
DPYSL3	-1.24087	0.000327194
DSP	2.15973	1.78e-24
DUT	-0.810538	1.49e-09
DYNC1LI2	0.254061	0.0117539
ECM1	0.834404	7.63e-14
EFEMP2	-0.204189	0.0374948
EFNB1	1.30725	9.32e-15
EHBP1	-0.315662	0.0125732
EHD2	-0.312377	0.00400616
EIF2S1	-0.282607	0.00661958
EIF2S3	-0.338166	0.000710449
EIF4EBP1	-0.908607	9.12e-08
EIF4G1	-0.200391	0.0350899
EIF4G2	-0.396422	1.46e-05
ELAVL1	-0.46877	4.81e-05
EMILIN1	0.292998	0.0131199
ENO1	-0.608846	3.96e-11
ENO2	-0.542623	0.000540832
EPB41L2	-0.806999	8.53e-12
EPM2AIP1	0.447177	0.000274154
ERCC6L	-4.7488	1.45e-45
ESD	-0.367437	0.00101005
ESPN	6.18315	5e-05
ESYT2	0.500119	5.92e-06
EXT2	0.28931	0.00998824
EZR	-0.484551	0.000180556
F3	-0.374484	0.000434999
FAS	0.945197	3.56e-15
FBL	-5.18039	0.000701147
FBLN2	0.753221	3.95e-05
FBN1	0.464061	0.000702115
FBN2	-0.328272	0.00769843
FBXL18	0.46214	0.000157851
FDPS	-0.267072	0.0474691
FERMT2	-0.817514	8.15e-11
FGFR1	-0.501642	1.79e-07
FHL2	0.842353	1.8e-18
FKBP10	0.243833	0.0308499
FKBP1A	0.364948	0.00124499
FKBP4	-0.268483	0.019996
FKBP9	0.40417	3.47e-05
FLNA	0.300331	0.00323822
FLNC	0.295562	0.0149075
FN1	0.291628	0.0455419
FRYL	-0.385806	0.0110808
FUBP1	-0.738748	1.35e-11
FUCA2	0.302904	0.00486455
FUS	-0.72152	9.07e-11
G3BP1	-0.301931	0.00308112
GAA	0.854722	5.36e-10
GALNT2	0.300297	0.00737792
GALNT5	0.881402	3.23e-13
GAPDH	0.201437	0.0330767
GAS6	-0.548334	3.07e-06
GBE1	0.335909	0.00148056
GDF15	3.84297	7.3e-111
GDI1	-0.21602	0.0305356
GDI2	-0.234138	0.0190279
GGCT	-0.584616	0.0226419
GLO1	-0.502004	4.08e-06
GLRX3	-0.291201	0.016245
GM2A	1.14258	3.34e-14
GMFB	-0.269318	0.022139
GMPS	-0.542191	3.78e-06
GNAI2	-0.366195	0.000100739
GNB1	-0.384549	0.000135373
GNB2	-0.26243	0.00860255
GNG12	-0.322791	0.00196295
GNPTG	0.543832	0.000110309
GNS	0.603918	3.15e-09
GOLGB1	0.627676	1.2e-08
GOLM1	-0.288215	0.0219098
GPC1	1.04784	2.52e-16
GPI	-0.215864	0.045873
GPX1	1.53697	1.81e-27
GRN	0.701137	1.8e-13
GSN	0.509813	8.31e-06
GSPT1	-0.379717	0.000228742
GSTO1	0.412301	0.00153039
GSTP1	0.522291	1.4e-05
GTF2F2	-0.273835	0.0326169
GTF3C5	-0.262343	0.0398221
HDGF	-0.548864	1.93e-08
HEXA	0.417734	0.00410188
HEXB	0.417596	5.77e-05
HGF	-1.5687	1.31e-41
HINT1	-0.361852	0.00162984
HK2	-0.483705	2.95e-05
HMGA1	-0.559431	0.000435879
HMGB1	-1.34874	9.17e-38
HMGB3	-0.817871	4.33e-06
HMGN2	-0.650701	1.36e-09
HNRNPA1	-0.840178	1.24e-16
HNRNPA2B1	-0.82924	2.53e-17
HNRNPA3	-0.708544	6.28e-13
HNRNPAB	-0.408463	0.000195074
HNRNPD	-0.8619	3.22e-14
HNRNPDL	-0.360806	0.00347442
HNRNPH1	-0.795836	4.74e-06
HNRNPH3	-1.00703	7.88e-19
HNRNPK	-0.359861	0.000254398
HNRNPM	-0.560001	4.21e-09
HNRNPU	-0.405207	6.89e-05
HRAS	-2.04621	5.38e-06
HSP90AA1	-0.556138	1.79e-09
HSP90AB1	-0.234705	0.0178392
HSPA2	-0.304706	0.0443212
HSPA4L	1.30581	5.29e-11
HSPA6	1.99561	0.0126799
HSPA9	-0.238175	0.0142736
HSPB1	0.288086	0.00181945
HSPD1	-0.973688	2.29e-23
HSPE1	-0.533543	0.00173505
HTRA1	0.330398	0.00141213
IARS2	-0.243617	0.0256697
ICAM1	-0.584375	0.000488011
ICAM5	0.546409	0.000739538
IGF2R	0.445415	8.15e-05
IGFBP2	1.26619	0.0118575
IGFBP3	-0.487615	0.00318467
IGFBP4	0.844625	4.17e-09
IGFBP5	-0.775629	0.0123664
IGFBP6	0.859263	1.88e-17
IGFBP7	0.624248	6.92e-08
IL15	-0.728565	0.0143736
IL1A	3.33468	0.01882
IL1B	4.12559	6.44e-07
ILF3	-0.733567	1.9e-12
ILK	-0.597114	0.00699087
IMMT	-0.322855	0.00412024
IPO5	-0.471653	7.86e-06
IRS2	1.15276	2.64e-21
ITGA2	0.635605	1.87e-05
ITGA3	0.574567	1.14e-06
ITGA5	-0.221106	0.024918
ITGAV	0.216223	0.0304097
ITM2B	0.616561	5.87e-09
ITPR1	0.824273	0.000226093
JUP	1.13801	3.9e-21
KHSRP	-0.394955	6.7e-05
KIAA0930	-0.475043	3.31e-05
KIF5B	-0.349071	0.000928997
KITLG	0.825638	1.57e-11
KLF4	1.34468	6.78e-15
KPNB1	-0.940269	2.43e-22
KRT10	-0.293841	0.0514925
KRT17	2.62995	1.77e-07
LAMA1	0.49499	0.000758136
LAMA4	0.397187	3.29e-05
LAMB1	-0.319166	0.000922505
LAMB2	0.290742	0.0142163
LAMC2	1.26161	0.000247682
LAMP1	0.481795	8.07e-06
LDLR	-1.04231	9.97e-10
LGALS3	0.484404	1.59e-05
LMAN1	0.20695	0.0424092
LMAN2	0.377262	0.000483244
LMNB1	-4.6295	1.08e-127
LMNB2	-1.24252	2.83e-34
LOX	-0.303553	0.00447997
LRBA	-0.405341	0.00221885
LRP1	0.419209	0.00280962
LRP8	-0.651358	0.000149584
LRPPRC	0.430313	0.000371364
LRRC59	-0.231399	0.021663
LSM3	-0.745207	8.22e-07
LTA4H	0.518037	7.83e-05
LTBP2	0.704311	6.94e-08
LUM	-0.300316	0.0160001
MACF1	-0.264882	0.0307351
MAMDC2	1.17068	1.52e-12
MAN1A1	-0.45066	0.000616978
MAN2B1	0.317647	0.0128654
MAN2B2	0.531333	1.31e-06
MANBA	0.749982	5.58e-09
MANF	-0.353396	0.00342033
MAP1B	-0.301554	0.0285288
MAP2	-1.36898	0.00546991
MAP2K1	-0.28593	0.0120906
MAP4	-0.212625	0.0248718
MAPK14	-0.219293	0.052398
MAPRE1	-0.467543	6.88e-06
MARCKSL1	-0.254402	0.0267899
MAT2A	-0.531631	3.67e-05
MATR3	-0.490833	5.99e-07
MDH1	0.280077	0.0151827
MDH2	0.221474	0.0303325
MFGE8	0.604124	1.86e-08
MINPP1	0.310223	0.0167503
MMP1	1.19442	0.00939312
MMP12	1.5624	0.0469209
MMP14	0.733172	1.29e-15
MMP2	0.590713	5.45e-08
MMP3	1.47741	0.00363514
MOB1B	0.28205	0.0123013
MRC2	0.466569	1.89e-05
MRTO4	-0.595264	1.77e-06
MSH2	-1.36908	2.44e-20
MSN	-0.290673	0.0126312
MTMR12	-0.627074	1.35e-05
MVD	-0.445058	0.00366239
MXRA5	0.85544	7.15e-10
MXRA8	-0.445918	6.46e-05
MYDGF	0.359637	0.00167729
MYH10	-0.634241	3.18e-07
MYL9	-0.205186	0.0269248
MYO1B	-0.257052	0.00914557
NAA25	-0.438811	0.00039705
NACA	-0.298398	0.00204919
NAGLU	0.400955	0.00115818
NASP	-0.958055	1.86e-09
NCL	-0.247766	0.0106155
NCOA5	-0.280819	0.0377634
NCSTN	0.455378	6.85e-05
NDRG1	1.224	4.61e-16
NEDD1	-0.680666	1.06e-05
NEDD8	3.65943	2.19e-16
NEFL	5.32627	0.0051579
NEO1	-0.487542	0.000237344
NES	-0.752957	1.46e-07
NID1	-0.295706	0.0122121
NID2	0.959482	1.26e-12
NOMO2	0.456015	0.00368572
NOMO3	-1.79344	4.23e-08
NONO	-0.480113	6.89e-07
NOP14	-0.323461	0.00819588
NPC2	0.477554	6.32e-05
NPM1	-0.45612	4.92e-06
NRG1	1.70603	3.63e-38
NRP1	-0.315593	0.0500283
NUCB1	0.356713	0.000949365
NUCB2	-0.280897	0.00936707
NUDC	-0.326987	0.0023077
NUP155	-0.626854	4.02e-06
NUP85	-0.791558	1.17e-06
NUP93	-0.316373	0.0190029
OAF	0.44614	0.000139266
OPTN	0.281405	0.00446021
OS9	0.431497	7.53e-05
OSTF1	-0.539102	0.000651964
P4HA2	0.747597	2.61e-08
PABPC1	-0.198658	0.0340217
PAFAH1B1	-0.240402	0.028345
PAFAH1B3	-0.413999	0.0403826
PAICS	-1.08998	7.54e-24
PAIP1	-0.329089	0.00414072
PALLD	-0.279805	0.00609116
PAM	0.316606	0.000838966
PANK2	0.620789	1.37e-06
PARVA	-0.449633	1.19e-05
PC	0.47288	0.00229329
PCBP2	-0.389769	0.00013925
PCCA	-0.422276	0.0393195
PCDH1	1.95543	0.0462168
PCMT1	-0.298112	0.0133591
PCNA	1.64478	2.46e-30
PDAP1	-0.226562	0.031735
PDCD5	-0.42304	0.00189696
PDLIM1	-0.214447	0.025202
PDLIM5	-0.32148	0.0188562
PDLIM7	-0.363066	0.000324529
PFKP	-0.343733	0.000850524
PFN1	-0.405629	1.53e-05
PFN2	-0.291234	0.00273331
PHGDH	-0.864644	5.77e-07
PHPT1	0.971347	6.3e-10
PIGF	0.369524	0.0383826
PKM	0.561044	8.15e-10
PLAT	0.257808	0.0115139
PLAU	-0.683899	1.1e-08
PLOD2	0.680809	1.79e-12
PLOD3	0.249139	0.0139921
PLS3	0.408569	7.52e-05
PLTP	1.89921	7.34e-05
PLXNB2	0.896308	1.04e-19
PNP	0.798149	4.01e-06
PPA1	-0.486248	8.32e-05
PPAT	-0.559331	0.000691235
PPFIBP1	0.705085	1.43e-10
PPIA	0.257343	0.0116571
PPIH	-0.913079	0.000252131
PPIP5K2	-0.462127	9.19e-05
PPP1CC	-0.655116	6.83e-10
PPP1R14B	-0.714368	1.08e-10
PPP2R1A	-0.282957	0.00342931
PRCP	0.261473	0.0198687
PRDX1	0.269487	0.0158279
PRDX3	-0.325802	0.00243141
PRDX5	0.44626	0.000234548
PRKAR2A	-0.478467	1.64e-05
PRMT1	-0.347465	0.00698589
PRNP	0.226641	0.0209233
PROCR	0.904679	8.49e-07
PRPF38A	-0.324793	0.0303033
PRSS23	0.236174	0.0433911
PSAP	0.520683	1.09e-07
PSMA3	-0.3199	0.00625635
PSMA4	-0.57	5.42e-07
PSMA5	-0.390197	0.00138548
PSMA7	-0.510568	7.04e-07
PSMB2	-0.221143	0.0378274
PTBP1	-0.375356	0.000333898
PTGES2	-0.261046	0.0382854
PTGES3	-0.718257	2.22e-12
PTGS1	0.722969	3.12e-12
PTGS2	0.93987	0.0518765
PTMS	-0.374688	0.00096671
PTPN13	-0.366359	0.000946189
PTX3	-2.65202	5.96e-10
PVR	-0.657139	8.03e-10
QPCT	0.796475	0.00638348
QPRT	0.56224	0.000101179
RAB10	-0.540847	7.02e-08
RAB15	-0.593688	0.00168389
RAB1B	-0.247497	0.0169991
RAB33B	0.456766	0.0446414
RAC1	-0.302022	0.00258574
RACGAP1	-2.87173	1.75e-73
RAD23A	-0.269073	0.0202421
RAD23B	-0.590634	1.52e-07
RAD50	0.674957	0.00893111
RALBP1	-0.306955	0.00536921
RAN	-0.696221	1.1e-12
RANBP1	-0.89992	2.89e-13
RAP1B	-0.459244	0.000150323
RBM7	-0.66163	1.07e-05
RBMS2	-0.289189	0.0129847
RBMX	-0.81543	3.28e-10
RCN2	-0.324237	0.00709341
RCN3	-0.293049	0.0483846
RDX	-0.244311	0.0165809
REXO2	0.654576	1.14e-08
RHOC	0.241162	0.0219521
RICTOR	0.346492	0.012033
RNH1	2.5694	0.0124115
RNPEP	0.419343	0.00094645
RNPS1	-0.302578	0.00520291
RPL10A	-0.284761	0.00291263
RPL13	-0.281845	0.00255739
RPL14	-0.274662	0.00387278
RPL23	-0.190663	0.0529071
RPL34	-0.233976	0.0315645
RPL4	-0.270477	0.00335428
RPL5	-0.248143	0.00974658
RPLP1	0.275645	0.0101913
RPS16	-0.314724	0.00121022
RPS19	0.520283	1.03e-05
RPS21	-0.265131	0.0541338
RPS27	0.267168	0.0294315
RPS27A	-0.410515	0.000111477
RPS27L	0.882643	9.33e-13
RPS7	-0.361332	0.000481296
RRM2	-3.9758	1.33e-205
RRM2B	1.5819	1.5e-36
RRP7A	-0.406795	0.00108383
RUVBL2	-0.434774	0.000175104
S100A11	0.325733	0.000749575
S100A13	0.732042	2.15e-06
S100A16	-0.39159	0.00163095
S100A4	-0.33794	0.0370147
S100A6	0.232609	0.0166343
SAMD4A	-0.393687	0.00116605
SCRN1	-0.450707	0.000372341
SDF4	0.321326	0.00166797
SEC22B	0.248043	0.011633
SEC23A	-0.399087	0.000255583
SEPTIN11	0.604875	2.59e-09
SEPTIN7	-0.21691	0.0297631
SEPTIN9	-0.260973	0.00739242
SERBP1	-0.355335	0.000233987
SERPINB2	2.20592	7.4e-18
SERPINE2	1.75262	1.59e-08
SERPINH1	-0.826938	9.88e-16
SET	-0.503369	2.37e-07
SF3B1	0.190174	0.0447546
SF3B3	-0.468874	1.77e-05
SFPQ	-0.685738	5.45e-11
SH3GL1	-0.270657	0.00878833
SHCBP1	-4.58332	1.81e-165
SIL1	0.430783	0.00175628
SLC1A5	-0.35883	0.00325009
SLC39A14	-0.318945	0.00840859
SLC9A3R2	-0.294919	0.0159583
SLK	-0.281327	0.0207595
SMARCA4	-0.337975	0.000593927
SMPD1	0.511712	9.01e-07
SMS	-1.16689	8.47e-26
SMTN	0.371305	0.000152255
SNRPG	-0.607619	0.000568969
SNX9	-0.338265	0.0146536
SOD2	-0.515397	0.000206325
SORBS3	-0.563735	2.08e-06
SORD	-0.409281	0.0149038
SPECC1L	-0.274502	0.0409555
SPOCK1	0.586403	0.000300259
SPTBN1	-0.537158	7.18e-06
SRI	-0.295734	0.0178197
SRP72	-0.293537	0.00516683
SRRT	-0.621365	7.42e-09
SSB	-0.36666	0.000732612
SSBP1	-0.59691	0.00584381
STAT1	0.894592	3.28e-14
STIM2	-0.625628	2.79e-06
STIP1	-0.462762	3.6e-06
STMN1	-1.05853	9.6e-25
STOM	1.51575	6.44e-35
STXBP3	0.543612	3.33e-06
SUMF2	0.31158	0.00294156
SYNCRIP	-0.472653	2.62e-06
SYNPO	0.812617	1.1e-16
TAGLN	-0.344327	0.000153675
TALDO1	-0.376572	0.000930357
TBCA	-0.427955	0.00222397
TBCB	-0.259498	0.0301139
TBXAS1	-0.41935	0.0134378
TCAF1	-0.577985	0.0498605
TCP1	-0.484366	5.82e-07
TFPI2	1.2825	0.0332829
TFRC	-0.334906	0.0156619
TGFB1	0.470888	1.08e-05
TGFBI	0.505295	1.65e-06
THBS1	-0.348151	0.00101654
THBS2	1.56452	1.55e-14
TIMP1	0.539392	6.91e-09
TIMP2	0.218664	0.0189915
TKT	0.988915	4.94e-17
TNC	-0.357018	0.0144118
TNFRSF10C	3.53407	9.66e-81
TNFRSF11B	-0.829475	3.31e-11
TNFRSF1B	-0.702176	7.69e-06
TNIK	-0.397397	0.0185445
TNKS1BP1	-0.292106	0.0254501
TNPO1	-0.300574	0.00507977
TOR1AIP1	-0.277041	0.0168377
TPBG	-1.16974	0.0027896
TPD52L2	-0.329553	0.0012738
TPI1	-0.212412	0.0315424
TPM3	-0.46394	7.24e-06
TPM4	-0.692209	1.04e-12
TPP1	0.700492	5.9e-07
TRAP1	-0.950059	1.43e-10
TRHDE	-0.552032	6.76e-05
TUBA1A	-1.00574	1.86e-24
TUBA1B	-1.50741	1.64e-52
TUBA1C	-0.932662	1.6e-21
TUBB2A	-0.45721	6.26e-05
TUBB2B	-0.470921	0.0309207
TUBB4B	-0.81711	2.78e-17
TUFM	0.220978	0.0367293
TWF1	-0.2657	0.0170364
TXLNA	0.236534	0.0467238
UBA52	0.282674	0.0151647
UBA6	-0.31509	0.00615234
UBB	0.363473	0.000576472
UBC	0.251023	0.00825995
UBE2D2	-0.371861	0.000656584
UBE2N	-0.314385	0.00652873
UCHL1	0.348024	0.000349382
UGDH	-0.351171	0.00192063
USP14	-0.408384	0.000529129
UTRN	-0.514711	0.000193402
VASP	-0.848095	5.61e-13
VCAN	1.14	4.94e-32
VCL	-0.505596	2.29e-06
VEGFA	0.460306	0.00449277
VIM	-0.241921	0.0105782
VPS39	0.487191	3.2e-06
VTA1	-0.233581	0.0392854
WDR1	-0.396367	1.55e-05
YEATS4	-1.90304	1.48e-09
YWHAG	0.194537	0.0454518
YWHAH	-0.908408	1.37e-10
YWHAQ	-0.324264	0.00192142
YWHAZ	-0.394356	0.000262937
ZNF207	-0.512391	3.87e-06

[truncated: 15 more sheets: DDR-Sen D1, DDR-Sen D2, DDR-Sen D3 , DDR-Sen D4, DDR-Sen D6, DDR-Sen D8, DDR-Sen D16, Ca2+-Sen D0, Ca2+-Sen D1, Ca2+-Sen D2, Ca2+-Sen D3, Ca2+-Sen D4, Ca2+-Sen D6, Ca2+-Sen D8, Ca2+-SenD16]
