# Supplementary material for: Plasma membrane damage limits replicative lifespan in yeast and induces premature senescence in human fibroblasts
Source: Nat Aging. 2024 Feb 22;4(3):319–35. doi: 10.1038/s43587-024-00575-6 (PMC10950784; doi:10.1038/s43587-024-00575-6)
Supplement: Supplementary file 5 — Overlapped pathways between cutaneous wound and PMD-Sen/DDR-Sen in the top 146 pathways regardless of its z-score. [file 43587_2024_575_MOESM5_ESM.xlsx]

## Sheet: Pathways in cutaneous wound
Pathways in cutaneous wound	z-score
Pulmonary Fibrosis Idiopathic Signaling Pathway	6.9
Hepatic Fibrosis Signaling Pathway	5.284
Role Of Osteoclasts In Rheumatoid Arthritis Signaling Pathway	5.196
Pulmonary Healing Signaling Pathway	5.196
IL-8 Signaling	5.043
IL-4 Signaling	4.811
Phospholipase C Signaling	4.796
Integrin Signaling	4.768
Wound Healing Signaling Pathway	4.747
Ephrin Receptor Signaling	4.707
CXCR4 Signaling	4.69
Role of Tissue Factor in Cancer	4.426
Tumor Microenvironment Pathway	4.379
Chronic Myeloid Leukemia Signaling	4.226
ID1 Signaling Pathway	4.2
GP6 Signaling Pathway	4.146
Glioblastoma Multiforme Signaling	4.146
HOTAIR Regulatory Pathway	4.128
Actin Nucleation by ARP-WASP Complex	4.123
Actin Cytoskeleton Signaling	4.082
NRF2-mediated Oxidative Stress Response	4.054
MSP-RON Signaling In Cancer Cells Pathway	4.046
Cholecystokinin/Gastrin-mediated Signaling	3.873
ILK Signaling	3.78
Oxidative Phosphorylation	3.742
Paxillin Signaling	3.742
mTOR Signaling	3.71
NGF Signaling	3.606
Transcriptional Regulatory Network in Embryonic Stem Cells	3.578
Opioid Signaling Pathway	3.545
Chemokine Signaling	3.464
Regulation of Actin-based Motility by Rho	3.464
PAK Signaling	3.456
Senescence Pathway	3.412
HIF1α Signaling	3.4
Acute Phase Response Signaling	3.357
CDK5 Signaling	3.357
Factors Promoting Cardiogenesis in Vertebrates	3.357
14-3-3-mediated Signaling	3.321
Neurotrophin/TRK Signaling	3.317
Cancer Drug Resistance By Drug Efflux	3.209
ERK5 Signaling	3.207
Ceramide Signaling	3.207
Agrin Interactions at Neuromuscular Junction	3.162
Insulin Receptor Signaling	3.153
PI3K/AKT Signaling	3.128
Superpathway of Serine and Glycine Biosynthesis I	3.121
IGF-1 Signaling	3.051
Oncostatin M Signaling	3.032
Ferroptosis Signaling Pathway	2.828
Macropinocytosis Signaling	2.828
UVC-Induced MAPK Signaling	2.828
Apelin Adipocyte Signaling Pathway	2.828
Glycine Biosynthesis I	2.761
Protein Kinase A Signaling	2.756
IL-3 Signaling	2.714
PEDF Signaling	2.673
GADD45 Signaling	2.653
Glutathione Redox Reactions I	2.646
Apelin Liver Signaling Pathway	2.646
Intrinsic Prothrombin Activation Pathway	2.633
Cyclins and Cell Cycle Regulation	2.632
Inhibition of ARE-Mediated mRNA Degradation Pathway	2.632
Caveolar-mediated Endocytosis Signaling	2.592
p53 Signaling	2.564
Protein Ubiquitination Pathway	2.562
Activin Inhibin Signaling Pathway	2.558
Leukocyte Extravasation Signaling	2.558
Osteoarthritis Pathway	2.558
Oleate Biosynthesis II	2.543
Lipid Antigen Presentation by CD1	2.541
dTMP De Novo Biosynthesis	2.538
Clathrin-mediated Endocytosis Signaling	2.532
Non-Small Cell Lung Cancer Signaling	2.53
IL-17A Signaling in Fibroblasts	2.53
Melanoma Signaling	2.53
Ephrin B Signaling	2.53
VEGF Signaling	2.496
Regulation of eIF4 and p70S6K Signaling	2.496
Neutrophil Extracellular Trap Signaling Pathway	2.481
Pyrimidine Deoxyribonucleotides De Novo Biosynthesis I	2.449
Glutathione-mediated Detoxification	2.449
FGF Signaling	2.449
Mitotic Roles of Polo-Like Kinase	2.449
Hypoxia Signaling in the Cardiovascular System	2.449
NER (Nucleotide Excision Repair, Enhanced Pathway)	2.387
Phagosome Maturation	2.345
Cell Cycle: G2/M DNA Damage Checkpoint Regulation	2.342
GM-CSF Signaling	2.342
Role of Osteoblasts, Osteoclasts and Chondrocytes in Rheumatoid Arthritis	2.341
Remodeling of Epithelial Adherens Junctions	2.341
Unfolded protein response	2.333
SPINK1 General Cancer Pathway	2.333
Huntington's Disease Signaling	2.333
p70S6K Signaling	2.324
Role of Macrophages, Fibroblasts and Endothelial Cells in Rheumatoid Arthritis	2.312
FAT10 Signaling Pathway	2.312
Regulation of Cellular Mechanics by Calpain Protease	2.309
PDGF Signaling	2.309
EIF2 Signaling	2.309
nNOS Signaling in Skeletal Muscle Cells	2.309
Ribonucleotide Reductase Signaling Pathway	2.294
Inhibition of Angiogenesis by TSP1	2.236
ERK/MAPK Signaling	2.236
MSP-RON Signaling Pathway	2.209
HER-2 Signaling in Breast Cancer	2.2
FAT10 Cancer Signaling Pathway	2.198
Role Of Osteoblasts In Rheumatoid Arthritis Signaling Pathway	2.141
Regulation of the Epithelial-Mesenchymal Transition Pathway	2.125
Apoptosis Signaling	2.125
WNT/β-catenin Signaling	2.123
NAD Signaling Pathway	2.121
Gap Junction Signaling	2.119
Angiopoietin Signaling	2.111
BAG2 Signaling Pathway	2.11
BEX2 Signaling Pathway	2.105
Serine Biosynthesis	2.102
CSDE1 Signaling Pathway	2.097
Superoxide Radicals Degradation	2.078
UDP-N-acetyl-D-glucosamine Biosynthesis II	2.043
Endoplasmic Reticulum Stress Pathway	2.035
LXR/RXR Activation	2.034
Glycine Betaine Degradation	2.032
Salvage Pathways of Pyrimidine Deoxyribonucleotides	2.031
Sirtuin Signaling Pathway	2.026
Calcium Transport I	2.021
Antiproliferative Role of TOB in T Cell Signaling	2.018
Epithelial Adherens Junction Signaling	2.017
Glutathione Redox Reactions II	2.012
Folate Polyglutamylation	2.002
Inhibition of Matrix Metalloproteases	-2.053
CLEAR Signaling Pathway	-2.093
tRNA Charging	-2.143
IL-10 Signaling	-2.151
Cell Cycle Control of Chromosomal Replication	-2.236
Systemic Lupus Erythematosus Signaling	-2.396
Mitochondrial Dysfunction	-2.401
HIPPO signaling	-2.508
Chaperone Mediated Autophagy Signaling Pathway	-2.557
Kinetochore Metaphase Signaling Pathway	-2.577
Estrogen-mediated S-phase Entry	-2.652
Sumoylation Pathway	-2.807
Granzyme A Signaling	-3.051
PPAR Signaling	-3.051
PTEN Signaling	-3.441
RHOGDI Signaling	-3.71

## Sheet: Pathways in PMD-Sen Day 0
Pathways in PMD-Sen Day 0	z-score		Overlapped pathways are coloured in green
Antiproliferative Role of TOB in T Cell Signaling	2.801
Role Of Osteoclasts In Rheumatoid Arthritis Signaling Pathway	2.743
Unfolded protein response	2.667
Cell Cycle: G2/M DNA Damage Checkpoint Regulation	2.646
Ferroptosis Signaling Pathway	2.546
nNOS Signaling in Skeletal Muscle Cells	2.541
Epithelial Adherens Junction Signaling	2.508
SPINK1 General Cancer Pathway	2.465
Transcriptional Regulatory Network in Embryonic Stem Cells	2.439
p53 Signaling	2.414
Ceramide Signaling	2.378
Superoxide Radicals Degradation	2.371
Role Of Osteoblasts In Rheumatoid Arthritis Signaling Pathway	2.365
Phospholipase C Signaling	2.342
Superpathway of Serine and Glycine Biosynthesis I	2.342
PTEN Signaling	2.333
JAK/STAT Signaling	2.271
VEGF Signaling	2.265
Cancer Drug Resistance By Drug Efflux	2.231
PDGF Signaling	2.198
LXR/RXR Activation	2.198
Chemokine Signaling	2.187
Angiopoietin Signaling	2.154
Endoplasmic Reticulum Stress Pathway	2.142
FGF Signaling	2.132
Remodeling of Epithelial Adherens Junctions	2.119
Activin Inhibin Signaling Pathway	2.118
Chronic Myeloid Leukemia Signaling	2.115
Pulmonary Healing Signaling Pathway	2.112
Role of Tissue Factor in Cancer	2.109
Pyrimidine Deoxyribonucleotides De Novo Biosynthesis I	2.109
PAK Signaling	2.108
RHOGDI Signaling	2.102
Salvage Pathways of Pyrimidine Deoxyribonucleotides	2.098
Inhibition of ARE-Mediated mRNA Degradation Pathway	2.095
Calcium Transport I	2.095
Serine Biosynthesis	2.083
Ephrin Receptor Signaling	2.082
ERK5 Signaling	2.082
ILK Signaling	2.079
Neutrophil Extracellular Trap Signaling Pathway	2.076
ID1 Signaling Pathway	2.074
Gap Junction Signaling	2.071
Osteoarthritis Pathway	2.065
FAT10 Cancer Signaling Pathway	2.065
Regulation of the Epithelial-Mesenchymal Transition Pathway	2.065
Protein Kinase A Signaling	2.063
Protein Ubiquitination Pathway	2.062
14-3-3-mediated Signaling	2.056
Role of Osteoblasts, Osteoclasts and Chondrocytes in Rheumatoid Arthritis	2.048
CLEAR Signaling Pathway	2.045
Role of Macrophages, Fibroblasts and Endothelial Cells in Rheumatoid Arthritis	2.045
Regulation of Cellular Mechanics by Calpain Protease	2.044
Oxidative Phosphorylation	2.043
BAG2 Signaling Pathway	2.043
NAD Signaling Pathway	2.041
Acute Phase Response Signaling	2.035
Glutathione Redox Reactions I	2.032
Glutathione Redox Reactions II	2.028
GM-CSF Signaling	2.023
Inhibition of Angiogenesis by TSP1	2.021
MSP-RON Signaling In Cancer Cells Pathway	2.016
NRF2-mediated Oxidative Stress Response	2.012
Glutathione-mediated Detoxification	2.012
Cholecystokinin/Gastrin-mediated Signaling	2.001
UDP-N-acetyl-D-glucosamine Biosynthesis II	1.55
PI3K/AKT Signaling	1.432
WNT/β-catenin Signaling	1.347
IL-17A Signaling in Fibroblasts	1.182
Clathrin-mediated Endocytosis Signaling	1.171
Glycine Biosynthesis I	1.165
Cell Cycle: G1/S Checkpoint Regulation	1.133
Lipid Antigen Presentation by CD1	1.094
ERK/MAPK Signaling	1.092
Oleate Biosynthesis II	1.076
Senescence Pathway	1.053
Glycine Betaine Degradation	1.053
MSP-RON Signaling Pathway	1.051
IL-6 Signaling	1.05
Phagosome Maturation	1.048
Caveolar-mediated Endocytosis Signaling	1.043
Apelin Adipocyte Signaling Pathway	1.041
Intrinsic Prothrombin Activation Pathway	1.041
Ephrin B Signaling	1.041
GADD45 Signaling	1.034
Paxillin Signaling	1.032
Sirtuin Signaling Pathway	1.032
IL-4 Signaling	1.023
Pulmonary Fibrosis Idiopathic Signaling Pathway	1.021
Wound Healing Signaling Pathway	1.012
Aldosterone Signaling	-1.021
Folate Polyglutamylation	-1.034
Necroptosis Signaling Pathway	-1.034
tRNA Charging	-1.075
Chaperone Mediated Autophagy Signaling Pathway	-1.076
Apoptosis Signaling	-1.092
Melanoma Signaling	-1.146
Inhibition of Matrix Metalloproteases	-1.176
Huntington's Disease Signaling	-1.189
CSDE1 Signaling Pathway	-1.231
dTMP De Novo Biosynthesis	-1.287
IL-3 Signaling	-1.31
IL-2 Signaling	-1.447
Role of PKR in Interferon Induction and Antiviral Response	-1.633
IL-8 Signaling	-2.002
RAC Signaling	-2.003
Apelin Liver Signaling Pathway	-2.012
FAT10 Signaling Pathway	-2.012
IGF-1 Signaling	-2.014
GP6 Signaling Pathway	-2.021
HIPPO signaling	-2.021
SAPK/JNK Signaling	-2.021
IL-10 Signaling	-2.032
fMLP Signaling in Neutrophils	-2.034
HIF1α Signaling	-2.041
CDK5 Signaling	-2.042
Gαq Signaling	-2.045
Integrin Signaling	-2.051
Granzyme A Signaling	-2.054
Regulation of eIF4 and p70S6K Signaling	-2.058
Insulin Receptor Signaling	-2.086
Mitochondrial Dysfunction	-2.112
Glioblastoma Multiforme Signaling	-2.123
PPAR Signaling	-2.132
Regulation of Actin-based Motility by Rho	-2.134
NER (Nucleotide Excision Repair, Enhanced Pathway)	-2.154
HOTAIR Regulatory Pathway	-2.167
Mitotic Roles of Polo-Like Kinase	-2.17
Tumor Microenvironment Pathway	-2.177
Actin Nucleation by ARP-WASP Complex	-2.198
Sumoylation Pathway	-2.231
Macropinocytosis Signaling	-2.236
Non-Small Cell Lung Cancer Signaling	-2.236
p70S6K Signaling	-2.321
EIF2 Signaling	-2.333
mTOR Signaling	-2.342
Ribonucleotide Reductase Signaling Pathway	-2.435
CXCR4 Signaling	-2.449
Leukocyte Extravasation Signaling	-2.673
Systemic Lupus Erythematosus Signaling	-2.765
Cyclins and Cell Cycle Regulation	-2.821
Estrogen-mediated S-phase Entry	-3.231
Kinetochore Metaphase Signaling Pathway	-3.236
Cell Cycle Control of Chromosomal Replication	-3.317
Hepatic Fibrosis Signaling Pathway	-3.333
Actin Cytoskeleton Signaling	-3.333

## Sheet: Pathways in PMD-Sen Day 16
Pathways in PMD-Sen Day 16	z-score		Overlapped pathways are coloured in green
Protein Ubiquitination Pathway	3.732
NRF2-mediated Oxidative Stress Response	3.73
Role of Macrophages, Fibroblasts and Endothelial Cells in Rheumatoid Arthritis	3.452
Inhibition of Angiogenesis by TSP1	3.431
ID1 Signaling Pathway	3.302
Role of Tissue Factor in Cancer	3.241
Role of Osteoblasts, Osteoclasts and Chondrocytes in Rheumatoid Arthritis	3.234
Salvage Pathways of Pyrimidine Deoxyribonucleotides	3.232
p53 Signaling	3.212
Glutathione Redox Reactions I	3.203
Glutathione Redox Reactions II	3.202
Role of PKR in Interferon Induction and Antiviral Response	3.124
MSP-RON Signaling In Cancer Cells Pathway	2.835
Inhibition of ARE-Mediated mRNA Degradation Pathway	2.826
PAK Signaling	2.784
ILK Signaling	2.745
Acute Phase Response Signaling	2.667
Ceramide Signaling	2.626
Senescence Pathway	2.565
Apelin Adipocyte Signaling Pathway	2.556
Superpathway of Serine and Glycine Biosynthesis I	2.546
SPINK1 General Cancer Pathway	2.535
Cell Cycle: G2/M DNA Damage Checkpoint Regulation	2.532
Sumoylation Pathway	2.528
p70S6K Signaling	2.487
Osteoarthritis Pathway	2.447
Antiproliferative Role of TOB in T Cell Signaling	2.432
CXCR4 Signaling	2.43
Chemokine Signaling	2.426
Glioblastoma Multiforme Signaling	2.364
Oxidative Phosphorylation	2.354
CDK5 Signaling	2.354
Chaperone Mediated Autophagy Signaling Pathway	2.342
mTOR Signaling	2.341
Hepatic Fibrosis Signaling Pathway	2.321
Pulmonary Fibrosis Idiopathic Signaling Pathway	2.312
Apelin Liver Signaling Pathway	2.301
Role Of Osteoclasts In Rheumatoid Arthritis Signaling Pathway	2.283
JAK/STAT Signaling	2.271
FAT10 Cancer Signaling Pathway	2.265
Inhibition of Matrix Metalloproteases	2.265
IL-10 Signaling	2.241
Role Of Osteoblasts In Rheumatoid Arthritis Signaling Pathway	2.231
14-3-3-mediated Signaling	2.225
Regulation of eIF4 and p70S6K Signaling	2.192
Melanoma Signaling	2.143
Cancer Drug Resistance By Drug Efflux	2.136
GM-CSF Signaling	2.136
Granzyme A Signaling	2.132
LXR/RXR Activation	2.128
Gap Junction Signaling	2.123
RHOGDI Signaling	2.122
Activin Inhibin Signaling Pathway	2.121
Glutathione-mediated Detoxification	2.121
Intrinsic Prothrombin Activation Pathway	2.116
ERK/MAPK Signaling	2.115
Oleate Biosynthesis II	2.112
nNOS Signaling in Skeletal Muscle Cells	2.102
Serine Biosynthesis	2.093
Insulin Receptor Signaling	2.085
Gαq Signaling	2.083
FAT10 Signaling Pathway	2.083
Ribonucleotide Reductase Signaling Pathway	2.082
Macropinocytosis Signaling	2.069
Necroptosis Signaling Pathway	2.069
Chronic Myeloid Leukemia Signaling	2.053
PTEN Signaling	2.052
MSP-RON Signaling Pathway	2.051
IL-3 Signaling	2.043
PPAR Signaling	2.037
Protein Kinase A Signaling	2.034
Epithelial Adherens Junction Signaling	2.034
Aldosterone Signaling	2.032
NAD Signaling Pathway	2.028
Sirtuin Signaling Pathway	2.023
Transcriptional Regulatory Network in Embryonic Stem Cells	2.021
NER (Nucleotide Excision Repair, Enhanced Pathway)	2.021
Unfolded protein response	2.012
HIPPO signaling	2.012
Folate Polyglutamylation	1.734
Phagosome Maturation	1.574
WNT/β-catenin Signaling	1.483
Lipid Antigen Presentation by CD1	1.473
IL-6 Signaling	1.45
UDP-N-acetyl-D-glucosamine Biosynthesis II	1.432
Glycine Biosynthesis I	1.429
Apoptosis Signaling	1.384
Cell Cycle: G1/S Checkpoint Regulation	1.347
Factors Promoting Cardiogenesis in Vertebrates	1.328
IL-17A Signaling in Fibroblasts	1.312
HER-2 Signaling in Breast Cancer	1.283
Caveolar-mediated Endocytosis Signaling	1.253
Glycine Betaine Degradation	1.229
dTMP De Novo Biosynthesis	1.203
Huntington's Disease Signaling	1.044
IL-4 Signaling	1.043
GADD45 Signaling	1.034
Clathrin-mediated Endocytosis Signaling	1.034
GP6 Signaling Pathway	1.014
Ephrin B Signaling	-1.045
SAPK/JNK Signaling	-1.134
IL-2 Signaling	-1.219
Hypoxia Signaling in the Cardiovascular System	-1.437
Wound Healing Signaling Pathway	-1.504
Mitochondrial Dysfunction	-2.012
fMLP Signaling in Neutrophils	-2.012
Neutrophil Extracellular Trap Signaling Pathway	-2.021
BAG2 Signaling Pathway	-2.032
CSDE1 Signaling Pathway	-2.038
Cholecystokinin/Gastrin-mediated Signaling	-2.043
Paxillin Signaling	-2.058
Non-Small Cell Lung Cancer Signaling	-2.073
CLEAR Signaling Pathway	-2.121
HIF1α Signaling	-2.123
Pulmonary Healing Signaling Pathway	-2.123
Angiopoietin Signaling	-2.141
EIF2 Signaling	-2.173
VEGF Signaling	-2.196
PI3K/AKT Signaling	-2.197
Calcium Transport I	-2.223
Integrin Signaling	-2.236
PDGF Signaling	-2.242
HOTAIR Regulatory Pathway	-2.271
Regulation of Cellular Mechanics by Calpain Protease	-2.291
IL-8 Signaling	-2.302
Remodeling of Epithelial Adherens Junctions	-2.333
ERK5 Signaling	-2.353
FGF Signaling	-2.414
Regulation of the Epithelial-Mesenchymal Transition Pathway	-2.421
Cyclins and Cell Cycle Regulation	-2.432
Tumor Microenvironment Pathway	-2.477
Phospholipase C Signaling	-2.522
Actin Nucleation by ARP-WASP Complex	-2.524
Leukocyte Extravasation Signaling	-2.611
tRNA Charging	-2.653
Mitotic Roles of Polo-Like Kinase	-2.698
Ephrin Receptor Signaling	-2.718
Pyrimidine Deoxyribonucleotides De Novo Biosynthesis I	-2.728
IGF-1 Signaling	-2.816
Regulation of Actin-based Motility by Rho	-2.828
Actin Cytoskeleton Signaling	-2.941
Estrogen-mediated S-phase Entry	-3.021
Systemic Lupus Erythematosus Signaling	-3.212
Superoxide Radicals Degradation	-3.421
Kinetochore Metaphase Signaling Pathway	-3.464
Cell Cycle Control of Chromosomal Replication	-5.303

## Sheet: Pathways in DDR-Sen Day 0
Pathways in DDR-Sen Day 0	z-score		Overlapped pathways are coloured in blue
p70S6K Signaling	4.042
Ribonucleotide Reductase Signaling Pathway	3.943
Chemokine Signaling	3.854
MSP-RON Signaling In Cancer Cells Pathway	3.765
Glutathione Redox Reactions I	3.487
NRF2-mediated Oxidative Stress Response	3.245
HIPPO signaling	3.043
p53 Signaling	3.032
Granzyme A Signaling	3.021
Mitochondrial Dysfunction	2.984
Retinoic acid Mediated Apoptosis Signaling	2.816
PTEN Signaling	2.574
Epithelial Adherens Junction Signaling	2.472
Chronic Myeloid Leukemia Signaling	2.347
Cholecystokinin/Gastrin-mediated Signaling	2.342
Superpathway of Serine and Glycine Biosynthesis I	2.342
ILK Signaling	2.318
Cell Cycle: G2/M DNA Damage Checkpoint Regulation	2.236
IL-1 Signaling	2.236
Senescence Pathway	2.234
Osteoarthritis Pathway	2.138
Death Receptor Signaling	2.112
IGF-1 Signaling	2.112
Sirtuin Signaling Pathway	2.083
Inhibition of Matrix Metalloproteases	2.082
Protein Kinase A Signaling	2.082
HER-2 Signaling in Breast Cancer	2.058
Tumor Microenvironment Pathway	2.056
Apoptosis Signaling	2.043
Glioblastoma Multiforme Signaling	2.023
NER (Nucleotide Excision Repair, Enhanced Pathway)	2.021
IL-10 Signaling	2.021
G Beta Gamma Signaling	1.873
MicroRNA Biogenesis Signaling Pathway	1.743
Erythropoietin Signaling Pathway	1.667
LPS-stimulated MAPK Signaling	1.654
Notch Signaling	1.654
Role of IL-17F in Allergic Inflammatory Airway Diseases	1.643
Agranulocyte Adhesion and Diapedesis	1.576
Pathogen Induced Cytokine Storm Signaling Pathway	1.532
Inflammasome pathway	1.463
Gα12/13 Signaling	1.443
dTMP De Novo Biosynthesis	1.432
Aspartate Degradation II	1.432
PFKFB4 Signaling Pathway	1.432
IL-17A Signaling in Fibroblasts	1.43
Glutamate Biosynthesis II	1.421
PPARα/RXRα Activation	1.387
Glycine Betaine Degradation	1.384
OX40 Signaling Pathway	1.384
Glutamate Degradation	1.376
Gluconeogenesis I	1.376
14-3-3-mediated Signaling	1.374
BAG2 Signaling Pathway	1.374
EIF2 Signaling	1.372
iNOS Signaling	1.367
EGF Signaling	1.362
Regulation of eIF4 and p70S6K Signaling	1.352
Production of Nitric Oxide and Reactive Oxygen Species	1.351
Regulation of the Epithelial-Mesenchymal Transition Pathway	1.347
G-Protein Coupled Receptor Signaling	1.345
NF-κB Signaling	1.342
MSP-RON Signaling Pathway	1.327
DNA Double-Strand Break Repair by Homologous Recombination	1.326
Heme Degradation	1.321
LXR/RXR Activation	1.302
TNFR1 Signaling	1.289
WNT/β-catenin Signaling	1.283
CXCR4 Signaling	1.283
GM-CSF Signaling	1.283
Inhibition of ARE-Mediated mRNA Degradation Pathway	1.282
Role of JAK1 and JAK3 in γc Cytokine Signaling	1.276
Renin-Angiotensin Signaling	1.265
ABRA Signaling Pathway	1.253
Hypoxia Signaling in the Cardiovascular System	1.238
Granulocyte Adhesion and Diapedesis	1.236
Sonic Hedgehog Signaling	1.231
Nucleotide Excision Repair Pathway	1.23
Complement System	1.218
CSDE1 Signaling Pathway	1.193
Glycine Biosynthesis I	1.183
Xenobiotic Metabolism CAR Signaling Pathway	1.164
Adrenomedullin signaling pathway	1.135
Relaxin Signaling	1.131
Pyrimidine Deoxyribonucleotides De Novo Biosynthesis I	1.128
Glycolysis I	1.128
Ephrin Receptor Signaling	1.127
GPCR-Mediated Integration of Enteroendocrine Signaling	1.126
Adenine and Adenosine Salvage I	1.126
SNARE Signaling Pathway	1.125
RANK Signaling in Osteoclasts	1.125
Oleate Biosynthesis II	1.123
Antigen Presentation Pathway	1.123
Toll-like Receptor Signaling	1.098
Purine Nucleotides Degradation II (Aerobic)	1.094
AMPK Signaling	1.094
Cancer Drug Resistance By Drug Efflux	1.093
FXR/RXR Activation	1.082
Role of JAK1, JAK2 and TYK2 in Interferon Signaling	1.064
Gαi Signaling	1.057
Ephrin B Signaling	1.048
Glutathione-mediated Detoxification	1.046
FAK Signaling	1.045
UDP-N-acetyl-D-glucosamine Biosynthesis II	1.043
Immunogenic Cell Death Signaling Pathway	1.043
IL-23 Signaling Pathway	1.043
Angiopoietin Signaling	1.038
P2Y Purigenic Receptor Signaling Pathway	1.038
TNFR2 Signaling	1.036
Serine Biosynthesis	1.034
Prolactin Signaling	1.032
Circadian Rhythm Signaling	1.032
Guanosine Nucleotides Degradation III	1.032
Phospholipase C Signaling	1.023
Phagosome Maturation	-1.034
nNOS Signaling in Skeletal Muscle Cells	-1.037
p38 MAPK Signaling	-1.074
Pentose Phosphate Pathway	-1.103
Assembly of RNA Polymerase II Complex	-1.123
CLEAR Signaling Pathway	-1.204
Folate Polyglutamylation	-1.229
Gαs Signaling	-1.233
IL-15 Signaling	-1.245
Antiproliferative Role of Somatostatin Receptor 2	-1.254
Pulmonary Healing Signaling Pathway	-1.273
Transcriptional Regulatory Network in Embryonic Stem Cells	-1.285
BMP signaling pathway	-1.354
Role of NFAT in Regulation of the Immune Response	-1.378
FGF Signaling	-1.427
VEGF Signaling	-1.493
Leptin Signaling in Obesity	-1.643
Glutathione Redox Reactions II	-2.043
PI3K/AKT Signaling	-2.045
Insulin Receptor Signaling	-2.084
tRNA Charging	-2.093
Remodeling of Epithelial Adherens Junctions	-2.104
SPINK1 General Cancer Pathway	-2.304
Melanoma Signaling	-2.341
PPAR Signaling	-2.432
NAD Signaling Pathway	-2.543
Cyclins and Cell Cycle Regulation	-2.595
Salvage Pathways of Pyrimidine Deoxyribonucleotides	-2.643
Cell Cycle Control of Chromosomal Replication	-3.103
Kinetochore Metaphase Signaling Pathway	-3.193
FAT10 Signaling Pathway	-3.402
Estrogen-mediated S-phase Entry	-3.483

## Sheet: Pathways in DDR-Sen Day 16
Pathways in DDR-Sen Day 16	z-score		Overlapped pathways are coloured in blue
Inflammasome pathway	3.854
Chronic Myeloid Leukemia Signaling	3.65
Role of Tissue Factor in Cancer	3.453
Melanoma Signaling	3.32
Antiproliferative Role of TOB in T Cell Signaling	3.294
GM-CSF Signaling	3.204
Superpathway of Melatonin Degradation	3.045
Retinoic acid Mediated Apoptosis Signaling	3.043
Pulmonary Healing Signaling Pathway	3.043
Death Receptor Signaling	3.032
NRF2-mediated Oxidative Stress Response	3.032
Pulmonary Fibrosis Idiopathic Signaling Pathway	3.032
Non-Small Cell Lung Cancer Signaling	3.032
Tumor Microenvironment Pathway	2.983
Senescence Pathway	2.903
Regulation of the Epithelial-Mesenchymal Transition Pathway	2.885
MSP-RON Signaling Pathway	2.854
Mitochondrial Dysfunction	2.843
Osteoarthritis Pathway	2.759
Chemokine Signaling	2.758
p38 MAPK Signaling	2.754
Hepatic Fibrosis Signaling Pathway	2.754
PI3K/AKT Signaling	2.654
NER (Nucleotide Excision Repair, Enhanced Pathway)	2.586
ILK Signaling	2.475
Glioblastoma Multiforme Signaling	2.436
IL-1 Signaling	2.432
Ferroptosis Signaling Pathway	2.384
MSP-RON Signaling In Cancer Cells Pathway	2.375
Ribonucleotide Reductase Signaling Pathway	2.354
Epithelial Adherens Junction Signaling	2.334
p53 Signaling	2.325
Cell Cycle: G2/M DNA Damage Checkpoint Regulation	2.294
IL-7 Signaling Pathway	2.174
Pathogen Induced Cytokine Storm Signaling Pathway	1.674
TCA Cycle II	1.593
Gluconeogenesis I	1.583
NF-κB Signaling	1.564
IL-23 Signaling Pathway	1.543
Sonic Hedgehog Signaling	1.532
GPCR-Mediated Integration of Enteroendocrine Signaling	1.473
Gαs Signaling	1.467
SPINK1 General Cancer Pathway	1.463
Immunogenic Cell Death Signaling Pathway	1.462
WNT/β-catenin Signaling	1.439
Granzyme A Signaling	1.432
P2Y Purigenic Receptor Signaling Pathway	1.432
Toll-like Receptor Signaling	1.429
Guanosine Nucleotides Degradation III	1.421
Role of JAK1, JAK2 and TYK2 in Interferon Signaling	1.386
Acute Phase Response Signaling	1.385
Transcriptional Regulatory Network in Embryonic Stem Cells	1.381
HIPPO signaling	1.372
Role of NFAT in Regulation of the Immune Response	1.364
Role of IL-17F in Allergic Inflammatory Airway Diseases	1.357
FXR/RXR Activation	1.352
Glycolysis I	1.348
HER-2 Signaling in Breast Cancer	1.345
Nucleotide Excision Repair Pathway	1.342
Neutrophil Extracellular Trap Signaling Pathway	1.293
Leptin Signaling in Obesity	1.293
Gαi Signaling	1.284
NAD Signaling Pathway	1.283
Heme Degradation	1.283
CLEAR Signaling Pathway	1.273
G-Protein Coupled Receptor Signaling	1.267
Antiproliferative Role of Somatostatin Receptor 2	1.263
PFKFB4 Signaling Pathway	1.238
Erythropoietin Signaling Pathway	1.231
Angiopoietin Signaling	1.219
FGF Signaling	1.21
14-3-3-mediated Signaling	1.203
Sumoylation Pathway	1.193
ABRA Signaling Pathway	1.193
Chaperone Mediated Autophagy Signaling Pathway	1.192
Regulation of eIF4 and p70S6K Signaling	1.174
Adenine and Adenosine Salvage I	1.172
Purine Nucleotides Degradation II (Aerobic)	1.154
Folate Polyglutamylation	1.135
Gα12/13 Signaling	1.134
UDP-N-acetyl-D-glucosamine Biosynthesis II	1.128
IL-15 Signaling	1.128
Prolactin Signaling	1.12
Salvage Pathways of Pyrimidine Deoxyribonucleotides	1.104
Cholecystokinin/Gastrin-mediated Signaling	1.103
Relaxin Signaling	1.094
Pyrimidine Deoxyribonucleotides De Novo Biosynthesis I	1.093
DNA Double-Strand Break Repair by Homologous Recombination	1.084
Triacylglycerol Biosynthesis	1.083
Superpathway of Serine and Glycine Biosynthesis I	1.074
PTEN Signaling	1.065
Circadian Rhythm Signaling	1.045
Assembly of RNA Polymerase II Complex	1.043
SNARE Signaling Pathway	1.039
Remodeling of Epithelial Adherens Junctions	1.038
G Beta Gamma Signaling	1.038
PPARα/RXRα Activation	1.037
Glycine Biosynthesis I	1.032
p70S6K Signaling	1.032
Gap Junction Signaling	1.032
Systemic Lupus Erythematosus Signaling	1.032
Superoxide Radicals Degradation	1.028
tRNA Charging	-1.048
Production of Nitric Oxide and Reactive Oxygen Species	-1.192
iNOS Signaling	-1.203
IL-10 Signaling	-1.219
Aspartate Degradation II	-1.229
Glutamate Degradation	-1.232
LXR/RXR Activation	-1.234
dTMP De Novo Biosynthesis	-1.237
Complement System	-1.24
Antigen Presentation Pathway	-1.25
Notch Signaling	-1.252
Adrenomedullin signaling pathway	-1.253
Xenobiotic Metabolism CAR Signaling Pathway	-1.258
Glutamate Biosynthesis II	-1.263
EGF Signaling	-1.271
CXCR4 Signaling	-1.273
IL-4 Signaling	-1.273
MicroRNA Biogenesis Signaling Pathway	-1.273
LPS-stimulated MAPK Signaling	-1.283
Agranulocyte Adhesion and Diapedesis	-1.288
BAG2 Signaling Pathway	-1.291
Ephrin Receptor Signaling	-1.293
Pentose Phosphate Pathway	-1.321
Renin-Angiotensin Signaling	-1.345
Granulocyte Adhesion and Diapedesis	-1.356
Glutathione-mediated Detoxification	-1.362
OX40 Signaling Pathway	-1.382
Ephrin B Signaling	-1.392
BMP signaling pathway	-1.637
Serine Biosynthesis	-2.043
GADD45 Signaling	-2.329
Lipid Antigen Presentation by CD1	-2.364
Inhibition of Matrix Metalloproteases	-2.385
Inhibition of ARE-Mediated mRNA Degradation Pathway	-2.464
Insulin Receptor Signaling	-2.754
Cyclins and Cell Cycle Regulation	-2.943
Glycine Betaine Degradation	-2.943
CSDE1 Signaling Pathway	-3.021
Estrogen-mediated S-phase Entry	-3.034
Kinetochore Metaphase Signaling Pathway	-3.143
EIF2 Signaling	-3.223
Protein Kinase A Signaling	-3.234
IGF-1 Signaling	-3.421
Cell Cycle Control of Chromosomal Replication	-3.585
