# Supplementary material for: Plasma membrane damage limits replicative lifespan in yeast and induces premature senescence in human fibroblasts
Source: Nat Aging. 2024 Feb 22;4(3):319–35. doi: 10.1038/s43587-024-00575-6 (PMC10950784; doi:10.1038/s43587-024-00575-6)
Supplement: Supplementary file 6 — Yeast strains used in this study. [file 43587_2024_575_MOESM6_ESM.xlsx]

## Sheet: Sheet1
Strain Name	Alias	MAT	Genotype	Source
YKK1471	BY23849	a	his3, leu2, met15, ura3	National Bio-Resource Project (NBRP) of the MEXT, Japan
YKK107	PY6767	a	PKC1::GFP::HIS3	Kono et al., 2012
YKK2969		a	MYO2::GFP::HIS3	Yeast GFP clone collection (ThermoFisher)
YKK847		a	CRZ1::GFP::HIS3	Yeast GFP clone collection (ThermoFisher)
YKK1488		a	vma1::Km CRZ1-GFP:HIS3	This study
YKK1550		a	pep3::Km PKC1-GFP:HIS3	This study
YKK1516		a	vps34::Km PKC1-GFP:HIS3	This study
YKK1591		a	YKK1471 (pRH176)	This study
YKK2992		a	Km::pADH1::VPS4	This study
YKK2993		a	Km::pADH1::SNF7	This study
Yeast deletion collection (Winzeler et al., 1999)
Yeast DAmP library (Breslow et al., 2008)
Italic fonts indicate gene names
Plasmid Name			Description	Source
pRH176			CEN, URA3, PGPD-GFP-LactC2	Riko Hatakeyama & Satoshi Yoshida
Italic fonts indicate gene names
