# Supplementary material for: Plasma membrane damage limits replicative lifespan in yeast and induces premature senescence in human fibroblasts
Source: Nat Aging. 2024 Feb 22;4(3):319–35. doi: 10.1038/s43587-024-00575-6 (PMC10950784; doi:10.1038/s43587-024-00575-6)
Supplement: Supplementary file 7 — Antibodies used in this study. [file 43587_2024_575_MOESM7_ESM.xlsx]

## Sheet: Sheet1
Antibodies	Species	Source	Catalog No	lot.	dilution for WB	dilution for IF	PRID
Anti-CHMP4A	Rabbit	Sigma-Aldrich (Merck)	HPA068473	R100098		1:500	AB_2685994
Anti-p53 [DO-1]	Mouse	Santa Cruz Biotechnologies	sc-126	I2118	1:1000		AB_628082
Anti-Phospho-p53 (Ser15)	Rabbit	Cell Signaling Technology	9284	22	1:1000		AB_331464
Anti-Phospho-p53 (Ser33)	Rabbit	Cell Signaling Technology	2526	3	1:1000		AB_331509
Anti-p21 Waf1/Cip1 [F-5]	Mouse	Santa Cruz Biotechnologies	sc-6246	D1813	1:1000		AB_628073
Anti-p21 [EPR362]	Rabbit	Abcam	ab109520		1:5000		AB_10860537
Anti-p16 (JC8)	Mouse	Santa Cruz Biotechnologies	sc-56330		1:1000		AB_785018
Anti-CDKN2A/p16INK4a [EPR1473]	Rabbit	Abcam	ab108349	GR3219272-16	1:1000		AB_10858268
Anti-Phospho-ATM (S1981)	Rabbit	R&D Systems	AF1655	JHU1918091	1:200		AB_2062935
Anti-ATM (phospho S1981)[EP1890Y]	Rabbit	Abcam	ab81292	GR3259784-3	1:15000		AB_1640207
Anti-ATM [2C1(1A1)]	Mouse	Abcam	ab78		1:1000		AB_306089
Anti-Phospho-H2A.X(Ser139) [JBW301]	Mouse	Sigma-Aldrich (Merck)	05-636	3475627	1:1000		AB_309864
Anti-p-Histone H2A.X (Ser139)	Mouse	Santa Cruz Biotechnologies	sc-517348	L0519	1:1000	1:100	AB_2783871
Anti-H2A.X	Rabbit	Abcam	ab11175		1:2000		AB_297814
Anti-Histone H2A.X (D17A3)	Rabbit	Cell Signaling Technology	7631	10	1:1000		AB_10860771
Anti-Phospho-Chk1(Ser345) [133D3]	Rabbit	Cell Signaling Technology	2348	18	1:2000		AB_331212
Anti-Chk1 [DCS310]	Mouse	Sigma-Aldrich (Merck)	C9358	R100098	1:1000		AB_259159
Anti-GFP	Rabbit	Thermo Fisher Scientific	A-6455	2540883	1:1000		AB_221570
Anti-GAPDH (D16H11)	Rabbit	Cell Signaling Technology	5174	8	1:5000		AB_10622025
Anti-beta Actin antibody [AC-15]	Mouse	Abcam	ab6276	GR3270852-5	1:5000		AB_2223210
Anti-Rabbit IgG (H+L) Alexa Fluor Plus 488	Goat	Thermo Fisher Scientific	A32731	TC252465		1:200	AB_2633280
Anti-Rabbit IgG (H) Alexa Fluor 647	Goat	Thermo Fisher Scientific	A55055	2538800		1:250	AB_2921063
Anti-mouse HRP IgG	Sheep	Cytiva	NA9310		1:5000		AB_772193
Anti-Rabit HRP IgG	Donkey	Cytiva	NA9340	17097199A	1:5000		AB_772191
Anti-rabbit IgG HRP-linked	Goat	Cell Signaling Technology	7074	32	1:5000		AB_2099233
Anti-mouse IgG HRP-linked	Horse	Cell Signaling Technology	7076	38	1:5000		AB_330924
Rhodamine Anti-Actin	hFAB	Bio-Rad	#12004164	64300011	1:2000		AB_2861334
