# Supplementary material for: Plasma membrane damage limits replicative lifespan in yeast and induces premature senescence in human fibroblasts
Source: Nat Aging. 2024 Feb 22;4(3):319–35. doi: 10.1038/s43587-024-00575-6 (PMC10950784; doi:10.1038/s43587-024-00575-6)
Supplement: Supplementary file 8 — Primer sequences used for qPCR analyses. [file 43587_2024_575_MOESM8_ESM.xlsx]

## Sheet: Sheet3
Gene	Forward primer	Reverse primer	Gene ID
Actb	5’-CATCACCATTGGCAATGAGC-3’	5’- TAGTTTCGTGGATGCCACAG -3’	60
Gapdh	5’-CGTCATGGGTGTGAACCATG-3’	5’-GTTGTCATGGATGACCTTGG-3’	2597
Ccl2	5’-AGGAAGATCTCAGTGCAGAG-3’	5’-GGTCAGCACAGATCTCCTTG-3’	6347
Il-6	5’-CCACTCACCTCTTCAGAACG-3’	5’-CCTCTTTGCTGCTTTCACA-3’	3569
Italic fonts indicate gene names
