# Supplementary material for: Plasma membrane damage limits replicative lifespan in yeast and induces premature senescence in human fibroblasts
Source: Nat Aging. 2024 Feb 22;4(3):319–35. doi: 10.1038/s43587-024-00575-6 (PMC10950784; doi:10.1038/s43587-024-00575-6)
Supplement: Supplementary file 9 — Statistical source data for supplementary figures. [file 43587_2024_575_MOESM9_ESM.xlsx]

## Sheet: Sup. Fig. 6
GFP_before	GFP_1hr SDS	CHMP4B_before	CHMP4B_1hr SDS
3	30	1	9
6	49	21	5
4	22	3	7
0	17	2	7
9	32	37	9
0	11	32	8
0	1	3	11
0	15	80	22
4	13	11	14
5	13	2	21
12	48	13	48
5	8	3	8
0	5	0	3
3	10	30	13
1	15	12	0
4	21	5	17
1	3	9	1
13	40	1	1
2	9	0	3
0	9	7	12
1	8	0	21
7	18	0	25
4	9	21	38
9	9	2	22
15	28	0	86
10	19	1	48
24	40	4	10
3	6	5	1
21	36	0	3
1	9	10	8
4	11	18	11
9	36	53	12
3	19	22	37
4	9	43	18
0	22	27	17
0	5	31	53
0	2	5	69
0	1	21	42
5	22	8	98
0	1	2	97
0	1	3	33
1	22	19	27
10	26	65	36
3	12	6	11
0	15	17	28
0	6	4	42
0	10	7	6
0	0	37	12
0	0	9	15
0	8	4	2
8	28	8	1
12	30	5	2
8	10	1	99
9	54	3	50
1	14	1	13
14	26	3	26
0	11	19	15
12	54	4
2	32	0
19	30	0
2	52	5
0	19
1	50
5	26
11	16
3	26
5	3
6	5
0	40
1	38
7	39
17	37
6	2
9	69
11	7
52	55
16	32
70	34
16	51
5	32
8	39
5	40
3	47
14	23
23	13
13	34
6	33
32	37
18	13
26
10
