# Supplementary material for: Plasma membrane damage limits replicative lifespan in yeast and induces premature senescence in human fibroblasts
Source: Nat Aging. 2024 Feb 22;4(3):319–35. doi: 10.1038/s43587-024-00575-6 (PMC10950784; doi:10.1038/s43587-024-00575-6)
Supplement: Supplementary file 11 — Statistical source data. [file 43587_2024_575_MOESM11_ESM.xlsx]

## Sheet: Fig. 1b
Control	EGTA	SDS	EGTA+SDS
0.657895	1.28617	4.50161	69.6594
0.478469	4.1543	13.6943	81.2834
0	0.934579	11.1437	72.5552

## Sheet: Fig. 1e
No Treatment	0.02% SDS 3hr
12.2642	71.6814
8.62069	75.5905
24.7525	72.9508

## Sheet: Fig. 1g
Untreated Control			0.008% SDS
1381.33	1357.6	1343.11	4485.17	3730.81	3761.46

## Sheet: Fig. 1i
Untreated control			SDS treatment
7	3.05	2	85.75	110.85	91.25

## Sheet: Fig. 2e
WT	vps34Δ	snf7Δ	erg2Δ
43	22	16	24
35	14	12	33
25	18	15	14
19	7	8	18
23	18	4	17
20	14	6	11
15	16	7	25
19	4	21	7
41	8	19	8
32	16	15	4
35	11	7	31
26	8	4	14
14	7	6	13
19	11	8	28
10	27	7	4
8	14	17	5
14	16	18	19
11	17	12	17
25	6	11	15
39	4	1	17
21	5	4	5
20	8	6	6
36	14	7	18
33	19	8	20
			20

## Sheet: Fig. 2f
WT	VPS4	SNF7
17	25	32
33	22	25
15	36	13
9	43	28
32	49	48
31	52	36
12	43	28
45	23	24
12	26	4
7	24	27
43	26	11
23	38	14
13	26	33
6	22	52
9	48	45
46	15	32
17	23	18
24	24	27
26	21	26
14	20	12
31	45	13
17	25	22
14	14	36
13	12	22
6	13	17
26	13	27
24	19	29
24	9	46
34	54	36
18	39	44
24	13	46
21	31	22
22	43	15
19	6	16
28	24	37
47	34	8
40	38	37
17	46	13
37	41	13
17	41	24
40	48	49
27	44	46
20	32	27
16	31	36
26	29	21
26	47	24
35	26	16
23	31	38

## Sheet: Fig. 2g
WT	SDS	SDS +pADH1-VPS4	SDS +pADH1-SNF7
42	14	31	14
32	19	40	17
27	24	14	16
26	23	18	30
23	18	36	11
29	20	11	22
34	30	16	4
19	14	17	31
41	34	22	5
37	11	20	9
36	19	29	7
18	24	27	4
31	13	4	5
15	14	7	19
44	22	30	11
10	33	25	16
17	14	17	28
19	19	19	14
24	4	15	17
27	26	25	10
35	11	3	15
10	14	17	21
11	19	25	9
14	31	17	17
			14

## Sheet: Fig. 3a
	PDL	days
	SDS	0	7	16	24	31	39	46
	0	42.7	44.5219	46.0344	47.7659	47.7836	47.7836	47.7836
	0.001	42.7	44.3759	45.9571	47.0774	47.0774	47.1498	47.1498
	0.002	42.7	44.5713	45.9241	46.7206	46.9925	46.9925	46.9925
	0.003	42.7	44.5601	45.6045	46.618	46.7926	46.7926	46.7926
	0.004	42.7	44.588	45.5225	46.2726	46.2726	46.2726	46.2726
	0.005	42.7	44.6955	46.0224	47.3717	47.3717	47.3717	47.3717
	0.006	42.7	44.4508	45.6365	46.9995	46.9995	46.9995	46.9995
	0.007	42.7	44.2724	44.9616	46.4173	46.4173	46.4173	46.4173
	0.008	42.7	43.9881	43.9881	44.1831	44.1831	44.1831	44.1831
	0.009	42.7	42.7	42.7
	0.01	42.7	42.7
	0.011	42.7	42.7
	stdev	days
	SDS	0	7	16	24	31	39	46
	0	0	0.183	0.306843	0.231238	0.261444	0.261444	0.261444
	0.001	0	0.0958789	0.189265	1.08169	1.08169	1.13766	1.13766
	0.002	0	0.0993109	0.168878	0.536553	0.178134	0.178134	0.178134
	0.003	0	0.152883	0.371529	1.18419	1.36337	1.36337	1.36337
	0.004	0	0.138367	0.454271	0.652707	0.652707	0.652707	0.652707
	0.005	0	0.0793183	0.0549406	0.421803	0.421803	0.421803	0.421803
	0.006	0	0.271621	0.452292	0.324207	0.324207	0.324207	0.324207
	0.007	0	0.27577	0.836703	0.906762	0.906762	0.906762	0.906762
	0.008	0	0.142518	0.142518	0.22061	0.22061	0.22061	0.22061
	0.009	0	8.70234e-15	8.70234e-15	8.70234e-15	8.70234e-15
	0.01	0	8.70234e-15	8.70234e-15
	0.011	0	8.70234e-15	8.70234e-15

## Sheet: Fig. 3b
	Control			SDS			DXR
0	1.17	0.83	1	1.07	0.95	0.98	0.88	1.18	0.94
2	1.69	1.42	1.83	1.07	0.98	0.92	1.1	0.98	0.78
4	3.47	3.77	3.72	1.29	1.32	1.34	0.88	0.94	1.1
6	5.13	4.68	5.03	1.36	1.47	1.25	1.4	0.81	1.1
8	5.08	5.55	6.05	1.17	1.49	1.44	0.88	0.88	0.94

## Sheet: Fig. 3c
Ctl	SDS	DXR
11.5	75.36	87.05
4.8	70.03	86.97
5.35	70.42	86.35

[truncated: 46 more sheets: Fig. 3d, Fig. 3f, Fig. 3g, Fig. 3h, Fig. 3j, Fig. 4a, Fig. 4b, Fig. 4c, Fig. 4d, Fig. 5a, Fig. 5e, Fig. 6a, Fig. 6b, Fig. 6c, Fig. 6d, Fig. 6e, Fig. 7d, Ext Data Fig. 2b, Ext Data Fig. 2c, Ext Data Fig. 2d …]
